# Supplementary material for: Loss-of-Function Mutations in CsMLO1 Confer Durable Powdery Mildew Resistance in Cucumber (Cucumis sativus L.)
Source: Front Plant Sci. 2015 Dec 22;6:1155. doi: 10.3389/fpls.2015.01155 (PMC4687411; doi:10.3389/fpls.2015.01155)
Supplement: Supplementary file 2 [file Data_Sheet_2.XLS]

## Sheet: RSGs
Supplementary Table 5. The resistance-specific expressed genes (RSGs) and constitutively expressed genes (CEGs) responsive to the powdery mildew pathogen between S1003 and NIL(Pm5.1) according to Venn analysis.
RSGs	FPKM_R0	FPKM_R12	FPKM_S0	FPKM_S12	predicted
Csa1M012100.1	1.05125	6.26348	1.99562	2.28432	Cucumis sativus SNAP25 homologous protein SNAP33-like (LOC101205328)
Csa1M033030.1	1.74529	0	2.11305	0.534242	Cucumis sativus transcription factor TCP15-like (LOC101218047)
Csa1M042350.1	13.7645	59.5911	9.10444	12.4228	Cucumis sativus transcription factor MYB3-like (LOC101213982)
Csa1M042580.1	7.07488	0	20.4169	4.94463	Cucumis melo uncharacterized LOC103499844 (LOC103499844)
Csa1M064800.1	4.13714	20.7345	4.16436	10.3441	Cucumis sativus polygalacturonase-like (LOC101205281)
Csa1M187170.1	62.8909	3.05525	49.94	19.653	Cucumis sativus uncharacterized LOC101220582 (LOC101220582)
Csa1M263970.1	1.95763	0	1.08988	0.57938	Cucumis sativus flavonol synthase/flavanone 3-hydroxylase-like (LOC101205523)
Csa1M324370.1	36.824	4.67959	24.3526	19.3863	Cucumis sativus nitrate transporter NRT1.4B mRNA
Csa1M569470.1	4.52057	22.5648	3.09835	10.4339	Cucumis sativus uncharacterized LOC101206742 (LOC101206742)
Csa2M006080.1	2.86188	0	0.672203	1.08511	Cucumis sativus zinc finger Ran-binding domain-containing protein 2-like (LOC101203387)
Csa2M074190.1	5.34584	45.5166	6.23921	19.8034	Cucumis sativus ABC transporter B family member 4-like (LOC101209574)
Csa2M074200.1	0.474078	3.6791	0.59636	0.766081	Cucumis sativus ABC transporter B family member 4-like (LOC101221890)
Csa2M166180.1	1.79436	0	0.423921	1.37689	Cucumis melo transcription factor VOZ1-like (LOC103496002)
Csa2M258100.1	44.9013	9.48726	118.2	41.7348	Cucumis sativus auxin-induced protein 15A-like (LOC101210457)
Csa2M279280.1	35.3142	0	13.9391	29.6173	Cucumis sativus uncharacterized LOC101208177 (LOC101208177)
Csa2M368900.1	62	16.2946	54.7402	37.5871	Cucumis sativus uncharacterized LOC101203360 (LOC101203360)
Csa2M370500.1	38.3317	0	24.3654	7.96062	Cucumis sativus uncharacterized LOC101213956 (LOC101213956)
Csa2M404780.1	3.11622	12.0575	2.55514	5.23098	Cucumis sativus probable metal-nicotianamine transporter YSL7-like (LOC101216224)
Csa2M408940.1	28.6841	100.023	22.4941	45.3086	Cucumis sativus uncharacterized LOC101207576 (LOC101207576)
Csa3M143570.1	23.2795	4.90069	35.8673	19.9753	Cucumis sativus auxin-responsive protein IAA14-like (LOC101217325)
Csa3M589590.1	11.4698	57.013	10.187	17.5764	Cucumis sativus lysine histidine transporter 1-like (LOC101218627)
Csa3M731810.1	0.684346	3.84048	0.695958	1.89494	Cucumis sativus probable LRR receptor-like serine/threonine-protein kinase At3g47570-like (LOC101218525)
Csa3M778360.1	37.291	4.75122	29.3192	10.913	Cucumis sativus uncharacterized LOC101227220 (LOC101227220)
Csa3M778430.1	2.01689	15.1261	2.22861	3.15733	Cucumis sativus cytokinin riboside 5'-monophosphate phosphoribohydrolase LOG7-like (LOC101206022)
Csa3M827930.1	4.91237	28.6388	3.56721	9.19874	Cucumis sativus probable mitochondrial chaperone BCS1-B-like (LOC101231210)
Csa3M828430.1	6.50141	29.4591	6.97127	9.45848	Cucumis sativus uncharacterized LOC101222103 (LOC101222103)
Csa3M841990.1	42.0846	1.25164	29.2777	8.36887	Cucumis sativus protein GAST1-like (LOC101223935)
Csa3M852620.1	0.804636	5.04275	0.78115	0.478121	Cucumis sativus cytochrome P450 82C4-like (LOC101208575)
Csa3M852630.1	1.98666	17.804	0.78065	0.819109	Cucumis sativus cytochrome P450 82C4-like (LOC101208335)
Csa3M890120.1	3.22704	23.3609	6.23217	11.8306	Cucumis sativus putative DNA-binding protein ESCAROLA-like (LOC101205488)
Csa3M904090.1	0.918418	0	0.851356	0.813815	Cucumis sativus uncharacterized LOC101207529 (LOC101207529)
Csa4M001910.1	2.32674	19.9898	3.3948	4.14113	Cucumis sativus bifunctional epoxide hydrolase 2-like (LOC101204575)
Csa4M012390.1	4.18608	30.5085	5.21405	6.63246	Cucumis sativus probable WRKY transcription factor 75-like (LOC101219926)
Csa4M047970.1	5.96393	32.8073	6.99772	13.9103	Cucumis melo B3 domain-containing transcription factor NGA2-like (LOC103493163)
Csa4M051530.1	60.9506	11.1889	59.5955	50.0483	Cucumis sativus endoglucanase 6-like (LOC101203271)
Csa4M056620.1	11.85	1.82816	7.8379	4.58907	Cucumis sativus ABC transporter G family member 14-like (LOC101219742)
Csa4M129050.1	3.55941	18.1901	2.97266	8.51806	Cucumis sativus protein COBRA-like (LOC101225820)
Csa4M280630.1	111.393	714.283	138.168	267.377	Cucumis sativus uncharacterized LOC101214802 (LOC101214802)
Csa4M285780.1	21.6377	135.736	29.6871	23.202	Cucumis sativus peroxidase 53-like (LOC101211989)
Csa4M286950.1	0	46.7673	4.38242	0	Cucumis sativus linoleate 13S-lipoxygenase 2-1
Csa4M286960.1	0.346808	18.7113	1.32603	5.1389	Cucumis sativus linoleate 13S-lipoxygenase 2-1
Csa4M286970.1	0	0.841513	0.155457	0	Cucumis melo linoleate 13S-lipoxygenase 2-1
Csa4M290200.1	1.07885	7.05487	1.6483	2.07497	Cucumis sativus UDP-glycosyltransferase 92A1-like (LOC101212958)
Csa4M296140.1	15.4624	60.9975	17.433	24.4504	Cucumis sativus uncharacterized LOC101212147 (LOC101212147)
Csa4M314440.1	0	1.51062	0	0	Cucumis sativus macrophage migration inhibitory factor homolog (LOC101208581)
Csa4M596000.1	0	13.11	5.28086	0	Cucumis sativus histone-lysine N-methyltransferase
Csa4M624960.1	3.78194	21.6122	5.41889	9.63708	Cucumis sativus probable LRR receptor-like serine/threonine-protein kinase At1g53440-like (LOC101222014)
Csa4M645850.1	33.1577	1.95463	4.07837	6.03281	Cucumis sativus zinc finger CCCH domain-containing protein 49-like (LOC101227377)
Csa4M652640.1	2.22987	18.7865	2.65239	6.7937	Cucumis sativus ethylene-responsive transcription factor ERF003-like (LOC101216179)
Csa5M026190.1	498.027	60.789	514.151	148.088	Cucumis sativus MLP-like protein 34-like (LOC101204127)
Csa5M140450.1	25.9585	99.4142	17.3525	38.9152	Cucumis sativus uncharacterized LOC101215695 (LOC101215695)
Csa5M150400.1	3.95721	17.4231	4.66857	7.0009	Cucumis sativus endoglucanase 6-like (LOC101209379)
Csa5M160770.1	30.0096	5.36044	19.3911	11.1634	Cucumis sativus adenine phosphoribosyltransferase 1-like (LOC101216186)
Csa5M221940.1	63.7355	4.49514	71.0678	28.1452	Cucumis sativus expansin-A8-like (CS-EXPA1)
Csa5M515020.1	20.6699	172.638	18.5392	51.7971	Cucumis sativus CASP-like protein RCOM_1206790-like (LOC101212796)
Csa5M599860.1	1.94781	11.4635	1.41616	5.67452	Cucumis sativus high affinity nitrate transporter 2.5-like (LOC101212365)
Csa5M606390.1	0.482236	6.64589	0.603991	2.59088	Cucumis melo phosphate transporter PHO1 homolog 3-like (LOC103489148)
Csa6M009410.1	2.55559	15.879	6.07543	4.14286	Cucumis sativus uncharacterized LOC101207651 (LOC101207651)
Csa6M014540.1	171.86	29.4032	309.128	105.516	Cucumis sativus expansin-A8-like (LOC101230595)
Csa6M094690.1	1.35839	8.63413	1.19023	2.94756	Cucumis sativus uncharacterized LOC101232245 (LOC101232245)
Csa6M117710.1	0.674339	6.31757	0.720767	1.97	Cucumis sativus 3-hydroxy-3-methylglutaryl-coenzyme A reductase 1-like (LOC101213994)
Csa6M125240.1	0.247247	4.58761	0.113292	0.297023	Cucumis sativus indole-3-acetic acid-amido synthetase GH3.6-like (LOC101209767)
Csa6M445760.1	0.656765	8.99307	1.67804	3.26026	Cucumis sativus phenylalanine ammonia-lyase-like (LOC101218617)
Csa6M446290.1	0.836438	16.4691	0.766342	1.3421	Cucumis melo phenylalanine ammonia-lyase-like (LOC103491170)
Csa6M486960.1	9.88001	93.6199	15.4565	27.9414	Cucumis sativus probable WRKY transcription factor 51-like (LOC101207416)
Csa6M492250.1	10.3384	64.769	15.5819	12.4406	Cucumis sativus cytochrome P450 81D1-like (LOC101215449)
Csa6M495000.1	30.7557	288.863	44.9916	103.087	Cucumis sativus peroxidase 73-like (LOC101206860)
Csa6M498410.1	4.99023	28.0849	4.04187	4.56269	Cucumis sativus UDP-glycosyltransferase 91A1-like (LOC101207669)
Csa6M498430.1	1.05519	11.5805	0.932491	1.68039	Cucumis sativus UDP-glycosyltransferase 91A1-like (LOC101228563)
Csa6M513530.1	10.3315	42.7834	8.13439	19.498	Cucumis sativus probable WRKY transcription factor 42-like (LOC101222214)
Csa6M518170.1	8.07533	39.5388	9.34989	10.4862	Cucumis sativus NAC domain-containing protein 8-like (LOC101222614)
Csa6M525590.1	0	1.13788	0	0	Cucumis sativus putative germin-like protein 2-1-like (LOC101225449)
Csa7M008990.1	1.2701	0	2.01797	1.47325	Cucumis sativus auxin-induced protein X10A-like (LOC101232183)
Csa7M018770.1	4.70828	37.3087	6.028	10.0824	Cucumis sativus L-ascorbate oxidase homolog (LOC101214979)
Csa7M039790.1	2.77826	0	1.67825	1.43966	Cucumis sativus trans-resveratrol di-O-methyltransferase-like (LOC101216522)
Csa7M047420.1	21.0135	2.25321	25.507	13.6089	Cucumis sativus expansin-B3-like (LOC101205324)
Csa7M061700.1	0	3.93237	0.966272	0	No hits found
Csa7M067410.1	1.1016	5.82733	1.00951	2.20547	Cucumis sativus L-type lectin-domain containing receptor kinase IX.1-like (LOC101208779)
Csa7M073500.1	5.83537	27.3652	9.30505	12.078	Cucumis sativus uncharacterized LOC101218912 (LOC101218912)
Csa7M211080.1	2.20631	14.5788	2.84136	5.00138	Cucumis melo casein kinase II subunit beta-2-like (LOC103490138)
Csa7M378520.1	29.1546	7.35059	29.733	47.7809	Cucumis sativus auxin-induced protein AUX28-like (LOC101218948)
Csa7M379080.1	0.455902	9.1814	0.362687	1.43785	Cucumis sativus calcium-transporting ATPase 12
Csa7M432480.1	3.25534	33.9958	3.16315	5.26988	Cucumis sativus cucumber peeling cupredoxin-like (LOC101203127)
Csa7M441625.1	6.53303	0	10.4794	1.16425	Cucumis sativus thionin-like protein 2-like (LOC101218437)
Csa7M452230.1	0	6.06668	0	0	Cucumis melo uncharacterized LOC103500764 (LOC103500764)

## Sheet: CEGs
Supplementary Table 5. The resistance-specific expressed genes (RSGs) and constitutively expressed genes (CEGs) responsive to the powdery mildew pathogen between S1003 and NIL(Pm5.1) according to Venn analysis.
CEGs	FPKM_R0	FPKM_R12	FPKM_S0	FPKM_S12	predicted
Csa1M348440.1	0	2.4827	0.683245	0	Cucumis sativus umecyanin-like (LOC101218571)
Csa1M589140.1	1.44473	7.24639	0.539936	3.47839	Cucumis sativus putative transcription factor bHLH041-like (LOC101229883)
Csa2M004720.1	27.7626	1.0255	12.0952	0	Cucumis sativus multiprotein-bridging factor 1c-like (LOC101207723)
Csa2M352420.1	67.0363	14.3854	9.28113	34.8732	Cucumis sativus zinc finger CCCH domain-containing protein 49-like (LOC101214248)
Csa2M369020.1	18.8747	700.225	9.40964	322.497	Cucumis sativus uncharacterized LOC101221106 (LOC101221106)
Csa2M379980.1	0.467177	6.71992	0.244495	3.26685	Cucumis sativus probable boron transporter 6-like (LOC101220188)
Csa3M150000.1	2.15661	13.4393	2.47142	34.4342	Cucumis sativus basic 7S globulin-like (LOC101210735)
Csa3M178520.1	28.2214	1.08274	31.5706	2.46979	Cucumis sativus subtilisin-like protease-like (LOC101214825)
Csa3M178550.1	42.1728	6.5317	23.7008	2.95484	Cucumis sativus probable protein phosphatase 2C 75-like (LOC101206634)
Csa3M446120.1	0.599967	36.0551	2.0121	17.7891	Cucumis sativus ABC transporter G family member 36-like (LOC101216687)
Csa3M604110.1	67.9969	3.08499	22.7821	0.970283	Cucumis sativus probable protein phosphatase 2C 8-like (LOC101214188)
Csa3M743950.1	3.43523	63.8924	25.1204	0.985885	Cucumis sativus thaumatin-like protein 1-like (LOC101203304)
Csa3M826660.1	46.2561	384.359	54.8288	930.569	Cucumis sativus gibberellin-regulated protein 4-like (LOC101205216)
Csa3M852590.1	18.0305	1.86292	28.623	0.479414	Cucumis sativus cytochrome P450 82A3-like (LOC101213457)
Csa3M872740.1	4.55203	78.402	4.72507	28.6029	Cucumis sativus thaumatin-like protein 1-like (LOC101228716)
Csa3M874320.1	46.8299	11.7357	51.8828	4.88312	Cucumis sativus probable cinnamyl alcohol dehydrogenase 6-like (LOC101229335)
Csa4M001970.1	1.14923	18.0754	0.705194	6.89739	Cucumis sativus uncharacterized LOC101203357 (LOC101203357)
Csa4M296260.1	16.4181	3.33206	5.58483	0.847383	Cucumis sativus uncharacterized LOC101204955 (LOC101204955)
Csa4M354130.1	5.36999	215.902	3.53056	52.1123	Cucumis sativus putative methyltransferase DDB_G0268948-like (LOC101223904)
Csa5M077760.1	11.1895	0	7.68481	0.545333	Cucumis melo uncharacterized LOC103499377 (LOC103499377)
Csa5M593440.1	47.5607	11.8136	45.7325	5.53865	Cucumis sativus cytochrome P450 71B19-like (LOC101216461)
Csa5M602220.1	124.763	9.65928	116.078	23.7379	Cucumis melo uncharacterized LOC103489026 (LOC103489026)
Csa5M602730.1	95.6765	4.48586	117.878	11.6456	Cucumis sativus auxin-induced protein 5NG4-like (LOC101224964)
Csa5M623650.1	138.331	16.0263	31.9954	2.83444	Cucumis sativus annexin D3-like (LOC101224618)
Csa6M361410.1	73.41	10.6141	9.74759	34.241	Cucumis sativus uncharacterized LOC101211014 (LOC101211014)
Csa6M363020.1	0	9.6181	0	2.10006	Cucumis sativus ankyrin repeat-containing protein At2g01680-like (LOC101204064)
Csa6M497240.1	6.66759	419.112	3.9465	161.075	Cucumis sativus uncharacterized LOC101221390 (LOC101221390)
Csa6M507520.1	3.83893	27.6821	13.0868	1.85685	Cucumis sativus basic endochitinase A-like (LOC101215573)
Csa6M517220.1	1.36544	8.96546	1.07741	30.3768	Cucumis sativus stem-specific protein TSJT1-like (LOC101207562)
Csa7M037540.1	3675.38	101.782	2550.17	49.4951	Cucumis sativus uncharacterized LOC101210529 (LOC101210529)
Csa7M043050.1	0.527631	22.4721	0.889802	7.02778	Cucumis sativus S-type anion channel SLAH1-like (LOC101205108)
Csa7M048060.1	23.9134	4.00185	1.62949	10.747	Cucumis sativus uncharacterized LOC101216632 (LOC101216632)
Csa7M061710.1	7.1727	276.472	6.03188	101.931	Cucumis sativus peroxidase N1-like (LOC101217567)
Csa7M067430.1	3.21443	68.0939	4.56223	23.0701	Cucumis sativus L-type lectin-domain containing receptor kinase IX.1-like (LOC101209022)
Csa7M312930.1	16.4693	2.1098	12.3317	0.654548	Cucumis sativus stromal 70 kDa heat shock-related protein
Csa7M429630.1	101.299	7.78133	80.0172	18.1836	Cucumis sativus uncharacterized LOC101219783 (LOC101219783)
