# Supplementary material for: Loss-of-Function Mutations in CsMLO1 Confer Durable Powdery Mildew Resistance in Cucumber (Cucumis sativus L.)
Source: Front Plant Sci. 2015 Dec 22;6:1155. doi: 10.3389/fpls.2015.01155 (PMC4687411; doi:10.3389/fpls.2015.01155)
Supplement: Supplementary file 3 [file Data_Sheet_3.XLS]

## Sheet: GO enrichment analysis of RSGs
Supplementary Table 6. GO enrichment analysis of the resistance-specific expressed genes (RSGs) and constitutively expressed genes (CEGs).
GO enrichment analysis of RSGs
GO_id	GO_term	GO_category	GO_rank	Num_of_symbols_in_list_in_GO	Percentage_of_symbols_in_list	Num_of_symbols_in_bglist_in_GO	Num_of_symbols_in_list	Num_of_symbols_in_bglist	Symbols_in_list	Fold_enrichment	Pvalue	FDR
GO:0015698	inorganic anion transport	biological_process	7	33	0.471429	3171	70	16586	Csa1M012100.1,Csa1M064800.1,Csa1M263970.1,Csa1M324370.1,Csa2M074190.1,Csa2M074200.1,Csa3M589590.1,Csa3M731810.1,Csa3M778430.1,Csa3M852620.1,Csa3M852630.1,Csa4M012390.1,Csa4M047970.1,Csa4M056620.1,Csa4M285780.1,Csa4M290200.1,Csa4M624960.1,Csa5M026190.1,Csa5M160770.1,Csa5M599860.1,Csa5M606390.1,Csa6M486960.1,Csa6M492250.1,Csa6M495000.1,Csa6M498410.1,Csa6M498430.1,Csa6M513530.1,Csa6M525590.1,Csa7M01…	2.46582	9.42e-08	0.000208169
GO:0030001	metal ion transport	biological_process	7	42	0.6	4899	70	16586	Csa1M012100.1,Csa1M042350.1,Csa1M064800.1,Csa1M263970.1,Csa1M324370.1,Csa2M074190.1,Csa2M074200.1,Csa2M404780.1,Csa3M589590.1,Csa3M731810.1,Csa3M778430.1,Csa3M852620.1,Csa3M852630.1,Csa4M012390.1,Csa4M047970.1,Csa4M056620.1,Csa4M129050.1,Csa4M285780.1,Csa4M286950.1,Csa4M286960.1,Csa4M290200.1,Csa4M314440.1,Csa4M624960.1,Csa5M026190.1,Csa5M140450.1,Csa5M221940.1,Csa5M606390.1,Csa6M014540.1,Csa6M11…	2.03135	1.13e-07	0.000208169
GO:0009698	phenylpropanoid metabolic process	biological_process	4	36	0.514286	3742	70	16586	Csa1M042350.1,Csa1M064800.1,Csa1M263970.1,Csa1M324370.1,Csa3M143570.1,Csa3M589590.1,Csa3M731810.1,Csa3M852620.1,Csa3M852630.1,Csa4M001910.1,Csa4M012390.1,Csa4M047970.1,Csa4M056620.1,Csa4M129050.1,Csa4M280630.1,Csa4M285780.1,Csa4M290200.1,Csa4M624960.1,Csa5M606390.1,Csa6M117710.1,Csa6M445760.1,Csa6M446290.1,Csa6M486960.1,Csa6M492250.1,Csa6M495000.1,Csa6M498410.1,Csa6M498430.1,Csa6M513530.1,Csa6M51…	2.27951	1.22e-07	0.000208169
GO:0080167	response to karrikin	biological_process	3	21	0.3	1448	70	16586	Csa1M042350.1,Csa1M064800.1,Csa1M263970.1,Csa1M324370.1,Csa3M589590.1,Csa3M841990.1,Csa3M852620.1,Csa3M852630.1,Csa4M047970.1,Csa4M056620.1,Csa4M290200.1,Csa5M221940.1,Csa5M599860.1,Csa6M014540.1,Csa6M445760.1,Csa6M446290.1,Csa6M492250.1,Csa6M498410.1,Csa6M498430.1,Csa7M047420.1,Csa7M073500.1	3.43633	2.96e-07	0.000336863
GO:0010583	response to cyclopentenone	biological_process	5	24	0.342857	1877	70	16586	Csa1M042350.1,Csa1M064800.1,Csa1M263970.1,Csa2M074190.1,Csa2M074200.1,Csa3M143570.1,Csa3M731810.1,Csa3M778360.1,Csa3M852620.1,Csa3M852630.1,Csa4M012390.1,Csa4M047970.1,Csa4M290200.1,Csa4M624960.1,Csa4M652640.1,Csa6M125240.1,Csa6M486960.1,Csa6M492250.1,Csa6M498410.1,Csa6M498430.1,Csa6M513530.1,Csa7M067410.1,Csa7M073500.1,Csa7M378520.1	3.02964	3.28e-07	0.000336863
GO:0046271	phenylpropanoid catabolic process	biological_process	5	11	0.157143	374	70	16586	Csa3M852620.1,Csa3M852630.1,Csa4M001910.1,Csa4M290200.1,Csa6M445760.1,Csa6M446290.1,Csa6M492250.1,Csa6M498410.1,Csa6M498430.1,Csa7M018770.1,Csa7M073500.1	6.96891	4.35e-07	0.000371747
GO:0009624	response to nematode	biological_process	4	21	0.3	1499	70	16586	Csa1M064800.1,Csa1M324370.1,Csa2M074190.1,Csa2M074200.1,Csa2M404780.1,Csa3M589590.1,Csa3M731810.1,Csa3M852620.1,Csa3M852630.1,Csa4M012390.1,Csa4M051530.1,Csa4M056620.1,Csa4M285780.1,Csa4M624960.1,Csa5M150400.1,Csa6M486960.1,Csa6M492250.1,Csa6M495000.1,Csa6M513530.1,Csa7M067410.1,Csa7M379080.1	3.31941	5.26e-07	0.00038533
GO:0009699	phenylpropanoid biosynthetic process	biological_process	5	32	0.457143	3262	70	16586	Csa1M042350.1,Csa1M064800.1,Csa1M263970.1,Csa1M324370.1,Csa3M143570.1,Csa3M589590.1,Csa3M731810.1,Csa3M852620.1,Csa3M852630.1,Csa4M012390.1,Csa4M047970.1,Csa4M056620.1,Csa4M280630.1,Csa4M290200.1,Csa4M624960.1,Csa5M606390.1,Csa6M117710.1,Csa6M445760.1,Csa6M446290.1,Csa6M486960.1,Csa6M492250.1,Csa6M498410.1,Csa6M498430.1,Csa6M513530.1,Csa6M518170.1,Csa7M018770.1,Csa7M039790.1,Csa7M067410.1,Csa7M07…	2.32439	6.9e-07	0.00044224
GO:0019748	secondary metabolic process	biological_process	3	43	0.614286	5500	70	16586	Csa1M042350.1,Csa1M064800.1,Csa1M263970.1,Csa1M324370.1,Csa2M074190.1,Csa2M074200.1,Csa3M143570.1,Csa3M589590.1,Csa3M731810.1,Csa3M778360.1,Csa3M852620.1,Csa3M852630.1,Csa4M001910.1,Csa4M012390.1,Csa4M047970.1,Csa4M056620.1,Csa4M129050.1,Csa4M280630.1,Csa4M285780.1,Csa4M286950.1,Csa4M286960.1,Csa4M290200.1,Csa4M624960.1,Csa4M652640.1,Csa5M606390.1,Csa6M117710.1,Csa6M125240.1,Csa6M445760.1,Csa6M44…	1.85246	1.13e-06	0.000643979
GO:0016128	phytosteroid metabolic process	biological_process	5	22	0.314286	1760	70	16586	Csa1M064800.1,Csa1M263970.1,Csa3M731810.1,Csa4M012390.1,Csa4M051530.1,Csa4M056620.1,Csa4M280630.1,Csa4M285780.1,Csa4M290200.1,Csa4M624960.1,Csa5M150400.1,Csa6M117710.1,Csa6M125240.1,Csa6M486960.1,Csa6M492250.1,Csa6M495000.1,Csa6M498410.1,Csa6M498430.1,Csa6M513530.1,Csa7M067410.1,Csa7M073500.1,Csa7M432480.1	2.96179	1.8e-06	0.000922244
GO:0009805	coumarin biosynthetic process	biological_process	6	16	0.228571	986	70	16586	Csa1M042350.1,Csa1M263970.1,Csa3M852620.1,Csa3M852630.1,Csa4M056620.1,Csa4M290200.1,Csa5M606390.1,Csa6M117710.1,Csa6M445760.1,Csa6M446290.1,Csa6M492250.1,Csa6M498410.1,Csa6M498430.1,Csa7M039790.1,Csa7M073500.1,Csa7M432480.1	3.84491	2.56e-06	0.00116244
GO:0016131	brassinosteroid metabolic process	biological_process	6	21	0.3	1658	70	16586	Csa1M064800.1,Csa1M263970.1,Csa3M731810.1,Csa4M012390.1,Csa4M051530.1,Csa4M056620.1,Csa4M280630.1,Csa4M285780.1,Csa4M290200.1,Csa4M624960.1,Csa5M150400.1,Csa6M125240.1,Csa6M486960.1,Csa6M492250.1,Csa6M495000.1,Csa6M498410.1,Csa6M498430.1,Csa6M513530.1,Csa7M067410.1,Csa7M073500.1,Csa7M432480.1	3.00109	2.72e-06	0.00116244
GO:0009804	coumarin metabolic process	biological_process	5	16	0.228571	1020	70	16586	Csa1M042350.1,Csa1M263970.1,Csa3M852620.1,Csa3M852630.1,Csa4M056620.1,Csa4M290200.1,Csa5M606390.1,Csa6M117710.1,Csa6M445760.1,Csa6M446290.1,Csa6M492250.1,Csa6M498410.1,Csa6M498430.1,Csa7M039790.1,Csa7M073500.1,Csa7M432480.1	3.71675	3.96e-06	0.00156192
GO:0006812	cation transport	biological_process	6	43	0.614286	5768	70	16586	Csa1M012100.1,Csa1M042350.1,Csa1M064800.1,Csa1M263970.1,Csa1M324370.1,Csa2M074190.1,Csa2M074200.1,Csa2M404780.1,Csa3M589590.1,Csa3M731810.1,Csa3M778430.1,Csa3M852620.1,Csa3M852630.1,Csa4M012390.1,Csa4M047970.1,Csa4M056620.1,Csa4M129050.1,Csa4M285780.1,Csa4M286950.1,Csa4M286960.1,Csa4M290200.1,Csa4M314440.1,Csa4M624960.1,Csa4M652640.1,Csa5M026190.1,Csa5M140450.1,Csa5M221940.1,Csa5M606390.1,Csa6M01…	1.76639	4.69e-06	0.0017177
GO:0009808	lignin metabolic process	biological_process	5	14	0.2	801	70	16586	Csa3M852620.1,Csa3M852630.1,Csa4M056620.1,Csa4M129050.1,Csa4M290200.1,Csa6M445760.1,Csa6M446290.1,Csa6M492250.1,Csa6M498410.1,Csa6M498430.1,Csa6M518170.1,Csa7M018770.1,Csa7M039790.1,Csa7M073500.1	4.14132	5.2e-06	0.00173224
GO:0009611	response to wounding	biological_process	3	40	0.571429	5161	70	16586	Csa1M012100.1,Csa1M042350.1,Csa1M064800.1,Csa1M263970.1,Csa1M324370.1,Csa2M074190.1,Csa2M074200.1,Csa3M143570.1,Csa3M731810.1,Csa3M852620.1,Csa3M852630.1,Csa4M001910.1,Csa4M012390.1,Csa4M056620.1,Csa4M286950.1,Csa4M286960.1,Csa4M286970.1,Csa4M290200.1,Csa4M314440.1,Csa4M624960.1,Csa4M652640.1,Csa5M026190.1,Csa5M515020.1,Csa5M606390.1,Csa6M117710.1,Csa6M125240.1,Csa6M445760.1,Csa6M446290.1,Csa6M48…	1.83641	5.69e-06	0.00173224
GO:0006826	iron ion transport	biological_process	9	24	0.342857	2199	70	16586	Csa1M064800.1,Csa1M263970.1,Csa1M324370.1,Csa2M074190.1,Csa2M074200.1,Csa2M404780.1,Csa3M731810.1,Csa3M778430.1,Csa4M012390.1,Csa4M056620.1,Csa4M285780.1,Csa4M290200.1,Csa4M624960.1,Csa5M026190.1,Csa5M606390.1,Csa6M486960.1,Csa6M495000.1,Csa6M498410.1,Csa6M498430.1,Csa6M513530.1,Csa6M525590.1,Csa7M018770.1,Csa7M067410.1,Csa7M073500.1	2.58601	5.74e-06	0.00173224
GO:0015706	nitrate transport	biological_process	8	26	0.371429	2556	70	16586	Csa1M064800.1,Csa1M263970.1,Csa1M324370.1,Csa3M731810.1,Csa3M778430.1,Csa3M852620.1,Csa3M852630.1,Csa4M012390.1,Csa4M047970.1,Csa4M285780.1,Csa4M290200.1,Csa4M624960.1,Csa5M026190.1,Csa5M599860.1,Csa5M606390.1,Csa6M486960.1,Csa6M492250.1,Csa6M495000.1,Csa6M498410.1,Csa6M498430.1,Csa6M513530.1,Csa6M525590.1,Csa7M018770.1,Csa7M067410.1,Csa7M073500.1,Csa7M432480.1	2.41022	7.24e-06	0.00206212
GO:0009404	toxin metabolic process	biological_process	4	23	0.328571	2114	70	16586	Csa1M042350.1,Csa1M064800.1,Csa1M263970.1,Csa2M074190.1,Csa2M074200.1,Csa3M731810.1,Csa3M778360.1,Csa3M852620.1,Csa3M852630.1,Csa4M012390.1,Csa4M290200.1,Csa4M624960.1,Csa4M652640.1,Csa6M445760.1,Csa6M446290.1,Csa6M486960.1,Csa6M492250.1,Csa6M498410.1,Csa6M498430.1,Csa6M513530.1,Csa7M039790.1,Csa7M067410.1,Csa7M073500.1	2.5779	1.03e-05	0.00245033
GO:0042196	chlorinated hydrocarbon metabolic process	biological_process	8	8	0.114286	251	70	16586	Csa3M852620.1,Csa3M852630.1,Csa4M001910.1,Csa4M290200.1,Csa6M492250.1,Csa6M498410.1,Csa6M498430.1,Csa7M073500.1	7.55196	1.03e-05	0.00245033
GO:0042197	halogenated hydrocarbon metabolic process	biological_process	7	8	0.114286	251	70	16586	Csa3M852620.1,Csa3M852630.1,Csa4M001910.1,Csa4M290200.1,Csa6M492250.1,Csa6M498410.1,Csa6M498430.1,Csa7M073500.1	7.55196	1.03e-05	0.00245033
GO:0006820	anion transport	biological_process	6	37	0.528571	4660	70	16586	Csa1M012100.1,Csa1M064800.1,Csa1M263970.1,Csa1M324370.1,Csa2M074190.1,Csa2M074200.1,Csa2M404780.1,Csa3M589590.1,Csa3M731810.1,Csa3M778430.1,Csa3M852620.1,Csa3M852630.1,Csa4M012390.1,Csa4M047970.1,Csa4M056620.1,Csa4M285780.1,Csa4M290200.1,Csa4M314440.1,Csa4M624960.1,Csa4M652640.1,Csa5M026190.1,Csa5M160770.1,Csa5M515020.1,Csa5M599860.1,Csa5M606390.1,Csa6M486960.1,Csa6M492250.1,Csa6M495000.1,Csa6M49…	1.88131	1.07e-05	0.00245033
GO:0006811	ion transport	biological_process	5	46	0.657143	6619	70	16586	Csa1M012100.1,Csa1M042350.1,Csa1M064800.1,Csa1M263970.1,Csa1M324370.1,Csa2M074190.1,Csa2M074200.1,Csa2M404780.1,Csa3M589590.1,Csa3M731810.1,Csa3M778430.1,Csa3M852620.1,Csa3M852630.1,Csa4M012390.1,Csa4M047970.1,Csa4M056620.1,Csa4M129050.1,Csa4M285780.1,Csa4M286950.1,Csa4M286960.1,Csa4M290200.1,Csa4M314440.1,Csa4M624960.1,Csa4M652640.1,Csa5M026190.1,Csa5M140450.1,Csa5M160770.1,Csa5M221940.1,Csa5M51…	1.64668	1.1e-05	0.00245033
GO:0006694	steroid biosynthetic process	biological_process	5	26	0.371429	2623	70	16586	Csa1M064800.1,Csa1M263970.1,Csa1M324370.1,Csa2M074190.1,Csa2M074200.1,Csa3M731810.1,Csa3M852620.1,Csa3M852630.1,Csa4M001910.1,Csa4M012390.1,Csa4M051530.1,Csa4M056620.1,Csa4M280630.1,Csa4M285780.1,Csa4M624960.1,Csa5M150400.1,Csa6M117710.1,Csa6M125240.1,Csa6M486960.1,Csa6M492250.1,Csa6M495000.1,Csa6M513530.1,Csa7M039790.1,Csa7M067410.1,Csa7M379080.1,Csa7M432480.1	2.34865	1.17e-05	0.00249314
GO:0000041	transition metal ion transport	biological_process	8	27	0.385714	2804	70	16586	Csa1M064800.1,Csa1M263970.1,Csa1M324370.1,Csa2M074190.1,Csa2M074200.1,Csa2M404780.1,Csa3M731810.1,Csa3M778430.1,Csa3M852630.1,Csa4M012390.1,Csa4M056620.1,Csa4M285780.1,Csa4M290200.1,Csa4M624960.1,Csa5M026190.1,Csa5M606390.1,Csa6M486960.1,Csa6M492250.1,Csa6M495000.1,Csa6M498410.1,Csa6M498430.1,Csa6M513530.1,Csa6M525590.1,Csa7M018770.1,Csa7M067410.1,Csa7M073500.1,Csa7M379080.1	2.28155	1.25e-05	0.00249795
GO:0008202	steroid metabolic process	biological_process	4	30	0.428571	3340	70	16586	Csa1M064800.1,Csa1M263970.1,Csa1M324370.1,Csa2M074190.1,Csa2M074200.1,Csa3M731810.1,Csa3M852620.1,Csa3M852630.1,Csa4M001910.1,Csa4M012390.1,Csa4M051530.1,Csa4M056620.1,Csa4M280630.1,Csa4M285780.1,Csa4M290200.1,Csa4M624960.1,Csa5M150400.1,Csa6M117710.1,Csa6M125240.1,Csa6M486960.1,Csa6M492250.1,Csa6M495000.1,Csa6M498410.1,Csa6M498430.1,Csa6M513530.1,Csa7M039790.1,Csa7M067410.1,Csa7M073500.1,Csa7M37…	2.12823	1.27e-05	0.00249795
GO:0010167	response to nitrate	biological_process	4	26	0.371429	2650	70	16586	Csa1M064800.1,Csa1M263970.1,Csa1M324370.1,Csa3M731810.1,Csa3M778430.1,Csa3M852620.1,Csa3M852630.1,Csa4M012390.1,Csa4M047970.1,Csa4M285780.1,Csa4M290200.1,Csa4M624960.1,Csa5M026190.1,Csa5M599860.1,Csa5M606390.1,Csa6M486960.1,Csa6M492250.1,Csa6M495000.1,Csa6M498410.1,Csa6M498430.1,Csa6M513530.1,Csa6M525590.1,Csa7M018770.1,Csa7M067410.1,Csa7M073500.1,Csa7M432480.1	2.32472	1.41e-05	0.00258315
GO:0046226	coumarin catabolic process	biological_process	6	7	0.1	188	70	16586	Csa3M852620.1,Csa3M852630.1,Csa4M290200.1,Csa6M492250.1,Csa6M498410.1,Csa6M498430.1,Csa7M073500.1	8.82234	1.41e-05	0.00258315
GO:1901700	response to oxygen-containing compound	biological_process	3	57	0.814286	9512	70	16586	Csa1M012100.1,Csa1M033030.1,Csa1M042350.1,Csa1M064800.1,Csa1M263970.1,Csa1M324370.1,Csa2M074190.1,Csa2M074200.1,Csa3M143570.1,Csa3M589590.1,Csa3M731810.1,Csa3M778360.1,Csa3M778430.1,Csa3M841990.1,Csa3M852620.1,Csa3M852630.1,Csa4M001910.1,Csa4M012390.1,Csa4M047970.1,Csa4M051530.1,Csa4M056620.1,Csa4M129050.1,Csa4M285780.1,Csa4M286950.1,Csa4M286960.1,Csa4M290200.1,Csa4M314440.1,Csa4M624960.1,Csa4M64…	1.41986	1.72e-05	0.00298476
GO:0009755	hormone-mediated signaling pathway	biological_process	7	41	0.585714	5604	70	16586	Csa1M012100.1,Csa1M033030.1,Csa1M042350.1,Csa1M064800.1,Csa1M263970.1,Csa1M324370.1,Csa2M074190.1,Csa2M074200.1,Csa2M258100.1,Csa3M143570.1,Csa3M731810.1,Csa3M841990.1,Csa3M852620.1,Csa3M852630.1,Csa4M012390.1,Csa4M047970.1,Csa4M051530.1,Csa4M056620.1,Csa4M280630.1,Csa4M285780.1,Csa4M286950.1,Csa4M286960.1,Csa4M290200.1,Csa4M624960.1,Csa4M645850.1,Csa4M652640.1,Csa5M150400.1,Csa6M125240.1,Csa6M48…	1.73352	1.81e-05	0.00298476
GO:0010193	response to ozone	biological_process	5	16	0.228571	1152	70	16586	Csa1M064800.1,Csa3M731810.1,Csa3M852620.1,Csa3M852630.1,Csa4M012390.1,Csa4M051530.1,Csa4M056620.1,Csa4M286950.1,Csa4M286960.1,Csa4M624960.1,Csa5M150400.1,Csa6M125240.1,Csa6M486960.1,Csa6M492250.1,Csa6M513530.1,Csa7M067410.1	3.29087	1.84e-05	0.00298476
GO:0044550	secondary metabolite biosynthetic process	biological_process	4	35	0.5	4362	70	16586	Csa1M042350.1,Csa1M064800.1,Csa1M263970.1,Csa1M324370.1,Csa3M143570.1,Csa3M589590.1,Csa3M731810.1,Csa3M852620.1,Csa3M852630.1,Csa4M012390.1,Csa4M047970.1,Csa4M056620.1,Csa4M280630.1,Csa4M285780.1,Csa4M290200.1,Csa4M624960.1,Csa5M606390.1,Csa6M117710.1,Csa6M125240.1,Csa6M445760.1,Csa6M446290.1,Csa6M486960.1,Csa6M492250.1,Csa6M495000.1,Csa6M498410.1,Csa6M498430.1,Csa6M513530.1,Csa6M518170.1,Csa7M01…	1.90119	1.86e-05	0.00298476
GO:0010106	cellular response to iron ion starvation	biological_process	7	20	0.285714	1754	70	16586	Csa1M064800.1,Csa1M263970.1,Csa1M324370.1,Csa3M731810.1,Csa3M778430.1,Csa4M012390.1,Csa4M285780.1,Csa4M290200.1,Csa4M624960.1,Csa5M026190.1,Csa5M606390.1,Csa6M486960.1,Csa6M495000.1,Csa6M498410.1,Csa6M498430.1,Csa6M513530.1,Csa6M525590.1,Csa7M018770.1,Csa7M067410.1,Csa7M073500.1	2.70174	2.43e-05	0.00378324
GO:0031667	response to nutrient levels	biological_process	4	39	0.557143	5263	70	16586	Csa1M042350.1,Csa1M064800.1,Csa1M263970.1,Csa1M324370.1,Csa2M074190.1,Csa2M074200.1,Csa3M143570.1,Csa3M731810.1,Csa3M778430.1,Csa3M828430.1,Csa3M852620.1,Csa3M852630.1,Csa4M012390.1,Csa4M056620.1,Csa4M285780.1,Csa4M286960.1,Csa4M290200.1,Csa4M296140.1,Csa4M314440.1,Csa4M624960.1,Csa4M652640.1,Csa5M026190.1,Csa5M221940.1,Csa5M606390.1,Csa6M014540.1,Csa6M117710.1,Csa6M486960.1,Csa6M492250.1,Csa6M49…	1.7558	2.77e-05	0.00412298
GO:0009813	flavonoid biosynthetic process	biological_process	6	27	0.385714	2929	70	16586	Csa1M042350.1,Csa1M064800.1,Csa1M263970.1,Csa1M324370.1,Csa3M143570.1,Csa3M589590.1,Csa3M731810.1,Csa3M852620.1,Csa3M852630.1,Csa4M012390.1,Csa4M047970.1,Csa4M056620.1,Csa4M290200.1,Csa4M624960.1,Csa6M445760.1,Csa6M446290.1,Csa6M486960.1,Csa6M492250.1,Csa6M498410.1,Csa6M498430.1,Csa6M513530.1,Csa6M518170.1,Csa7M039790.1,Csa7M067410.1,Csa7M073500.1,Csa7M378520.1,Csa7M379080.1	2.18418	2.81e-05	0.00412298
GO:0050896	response to stimulus	biological_process	1	69	0.985714	13749	70	16586	Csa1M012100.1,Csa1M033030.1,Csa1M042350.1,Csa1M064800.1,Csa1M263970.1,Csa1M324370.1,Csa2M074190.1,Csa2M074200.1,Csa2M166180.1,Csa2M258100.1,Csa2M404780.1,Csa3M143570.1,Csa3M589590.1,Csa3M731810.1,Csa3M778360.1,Csa3M778430.1,Csa3M828430.1,Csa3M841990.1,Csa3M852620.1,Csa3M852630.1,Csa3M890120.1,Csa4M001910.1,Csa4M012390.1,Csa4M047970.1,Csa4M051530.1,Csa4M056620.1,Csa4M129050.1,Csa4M280630.1,Csa4M28…	1.18911	2.98e-05	0.00425032
GO:0071554	cell wall organization or biogenesis	biological_process	3	43	0.614286	6189	70	16586	Csa1M012100.1,Csa1M042350.1,Csa1M064800.1,Csa1M263970.1,Csa1M324370.1,Csa2M074190.1,Csa2M074200.1,Csa3M143570.1,Csa3M731810.1,Csa3M778360.1,Csa3M841990.1,Csa3M852620.1,Csa3M852630.1,Csa4M012390.1,Csa4M047970.1,Csa4M051530.1,Csa4M056620.1,Csa4M129050.1,Csa4M285780.1,Csa4M290200.1,Csa4M624960.1,Csa4M652640.1,Csa5M150400.1,Csa5M221940.1,Csa6M014540.1,Csa6M117710.1,Csa6M445760.1,Csa6M446290.1,Csa6M48…	1.64623	3.54e-05	0.00490185
GO:1900376	regulation of secondary metabolite biosynthetic process	biological_process	5	24	0.342857	2454	70	16586	Csa1M042350.1,Csa1M064800.1,Csa1M263970.1,Csa3M143570.1,Csa3M589590.1,Csa3M731810.1,Csa3M852620.1,Csa3M852630.1,Csa4M047970.1,Csa4M056620.1,Csa4M290200.1,Csa4M624960.1,Csa6M125240.1,Csa6M445760.1,Csa6M446290.1,Csa6M492250.1,Csa6M498410.1,Csa6M498430.1,Csa6M518170.1,Csa7M039790.1,Csa7M067410.1,Csa7M073500.1,Csa7M378520.1,Csa7M379080.1	2.31729	3.74e-05	0.00495817
GO:0042181	ketone biosynthetic process	biological_process	5	28	0.4	3159	70	16586	Csa1M042350.1,Csa1M064800.1,Csa1M263970.1,Csa1M324370.1,Csa3M143570.1,Csa3M589590.1,Csa3M731810.1,Csa3M852620.1,Csa3M852630.1,Csa4M001910.1,Csa4M012390.1,Csa4M047970.1,Csa4M056620.1,Csa4M290200.1,Csa4M624960.1,Csa6M445760.1,Csa6M446290.1,Csa6M486960.1,Csa6M492250.1,Csa6M498410.1,Csa6M498430.1,Csa6M513530.1,Csa6M518170.1,Csa7M039790.1,Csa7M067410.1,Csa7M073500.1,Csa7M378520.1,Csa7M379080.1	2.10016	3.84e-05	0.00495817
GO:0052542	defense response by callose deposition	biological_process	5	18	0.257143	1511	70	16586	Csa1M042350.1,Csa1M064800.1,Csa3M731810.1,Csa3M852620.1,Csa3M852630.1,Csa4M012390.1,Csa4M056620.1,Csa4M286950.1,Csa4M286960.1,Csa4M290200.1,Csa4M624960.1,Csa6M486960.1,Csa6M492250.1,Csa6M498410.1,Csa6M498430.1,Csa6M513530.1,Csa7M067410.1,Csa7M073500.1	2.82262	3.93e-05	0.00495817
GO:0033037	polysaccharide localization	biological_process	3	20	0.285714	1814	70	16586	Csa1M042350.1,Csa1M064800.1,Csa2M074190.1,Csa2M074200.1,Csa3M731810.1,Csa3M852620.1,Csa3M852630.1,Csa4M012390.1,Csa4M056620.1,Csa4M286950.1,Csa4M286960.1,Csa4M290200.1,Csa4M624960.1,Csa6M486960.1,Csa6M492250.1,Csa6M498410.1,Csa6M498430.1,Csa6M513530.1,Csa7M067410.1,Csa7M073500.1	2.61238	3.96e-05	0.00495817
GO:0009725	response to hormone stimulus	biological_process	4	52	0.742857	8394	70	16586	Csa1M012100.1,Csa1M033030.1,Csa1M042350.1,Csa1M064800.1,Csa1M263970.1,Csa1M324370.1,Csa2M074190.1,Csa2M074200.1,Csa2M258100.1,Csa3M143570.1,Csa3M731810.1,Csa3M778360.1,Csa3M778430.1,Csa3M841990.1,Csa3M852620.1,Csa3M852630.1,Csa4M001910.1,Csa4M012390.1,Csa4M047970.1,Csa4M051530.1,Csa4M056620.1,Csa4M280630.1,Csa4M285780.1,Csa4M286950.1,Csa4M286960.1,Csa4M290200.1,Csa4M314440.1,Csa4M624960.1,Csa4M64…	1.46784	4.31e-05	0.0052598
GO:0051554	flavonol metabolic process	biological_process	7	9	0.128571	404	70	16586	Csa1M263970.1,Csa3M852620.1,Csa3M852630.1,Csa4M290200.1,Csa6M492250.1,Csa6M498410.1,Csa6M498430.1,Csa7M039790.1,Csa7M073500.1	5.27843	4.83e-05	0.00573513
GO:0051552	flavone metabolic process	biological_process	6	9	0.128571	405	70	16586	Csa1M263970.1,Csa3M852620.1,Csa3M852630.1,Csa4M290200.1,Csa6M492250.1,Csa6M498410.1,Csa6M498430.1,Csa7M039790.1,Csa7M073500.1	5.2654	4.92e-05	0.00573513
GO:0048527	lateral root development	biological_process	8	23	0.328571	2334	70	16586	Csa2M074190.1,Csa2M074200.1,Csa3M143570.1,Csa3M731810.1,Csa3M852620.1,Csa3M852630.1,Csa4M012390.1,Csa4M047970.1,Csa4M129050.1,Csa4M285780.1,Csa4M286950.1,Csa4M286960.1,Csa4M624960.1,Csa4M652640.1,Csa5M599860.1,Csa6M486960.1,Csa6M492250.1,Csa6M495000.1,Csa6M513530.1,Csa6M518170.1,Csa7M067410.1,Csa7M378520.1,Csa7M379080.1	2.33491	5.18e-05	0.00587648
GO:0046148	pigment biosynthetic process	biological_process	4	26	0.371429	2853	70	16586	Csa1M042350.1,Csa1M263970.1,Csa1M324370.1,Csa2M074190.1,Csa2M074200.1,Csa3M731810.1,Csa3M852620.1,Csa3M852630.1,Csa4M001910.1,Csa4M012390.1,Csa4M047970.1,Csa4M056620.1,Csa4M286950.1,Csa4M286960.1,Csa4M290200.1,Csa4M624960.1,Csa5M160770.1,Csa6M486960.1,Csa6M492250.1,Csa6M498410.1,Csa6M498430.1,Csa6M513530.1,Csa7M018770.1,Csa7M039790.1,Csa7M067410.1,Csa7M073500.1	2.15931	5.27e-05	0.00587648
GO:0048364	root development	biological_process	6	40	0.571429	5627	70	16586	Csa1M033030.1,Csa1M042350.1,Csa1M064800.1,Csa2M074190.1,Csa2M074200.1,Csa3M143570.1,Csa3M731810.1,Csa3M841990.1,Csa3M852620.1,Csa3M852630.1,Csa4M012390.1,Csa4M047970.1,Csa4M051530.1,Csa4M056620.1,Csa4M129050.1,Csa4M280630.1,Csa4M285780.1,Csa4M286950.1,Csa4M286960.1,Csa4M290200.1,Csa4M624960.1,Csa4M652640.1,Csa5M150400.1,Csa5M221940.1,Csa5M599860.1,Csa6M014540.1,Csa6M486960.1,Csa6M492250.1,Csa6M49…	1.68433	5.58e-05	0.00607281
GO:0022622	root system development	biological_process	5	40	0.571429	5631	70	16586	Csa1M033030.1,Csa1M042350.1,Csa1M064800.1,Csa2M074190.1,Csa2M074200.1,Csa3M143570.1,Csa3M731810.1,Csa3M841990.1,Csa3M852620.1,Csa3M852630.1,Csa4M012390.1,Csa4M047970.1,Csa4M051530.1,Csa4M056620.1,Csa4M129050.1,Csa4M280630.1,Csa4M285780.1,Csa4M286950.1,Csa4M286960.1,Csa4M290200.1,Csa4M624960.1,Csa4M652640.1,Csa5M150400.1,Csa5M221940.1,Csa5M599860.1,Csa6M014540.1,Csa6M486960.1,Csa6M492250.1,Csa6M49…	1.68313	5.68e-05	0.00607281
GO:0042594	response to starvation	biological_process	5	36	0.514286	4799	70	16586	Csa1M042350.1,Csa1M064800.1,Csa1M263970.1,Csa1M324370.1,Csa2M074190.1,Csa2M074200.1,Csa3M143570.1,Csa3M731810.1,Csa3M778430.1,Csa3M828430.1,Csa3M852620.1,Csa3M852630.1,Csa4M012390.1,Csa4M056620.1,Csa4M285780.1,Csa4M290200.1,Csa4M296140.1,Csa4M624960.1,Csa4M652640.1,Csa5M026190.1,Csa5M221940.1,Csa5M606390.1,Csa6M014540.1,Csa6M486960.1,Csa6M492250.1,Csa6M495000.1,Csa6M498410.1,Csa6M498430.1,Csa6M51…	1.77744	6.1e-05	0.00638243
GO:1900378	positive regulation of secondary metabolite biosynthetic process	biological_process	6	21	0.3	2041	70	16586	Csa1M064800.1,Csa3M143570.1,Csa3M589590.1,Csa3M731810.1,Csa3M852620.1,Csa3M852630.1,Csa4M047970.1,Csa4M056620.1,Csa4M290200.1,Csa4M624960.1,Csa6M125240.1,Csa6M445760.1,Csa6M446290.1,Csa6M492250.1,Csa6M498410.1,Csa6M498430.1,Csa7M039790.1,Csa7M067410.1,Csa7M073500.1,Csa7M378520.1,Csa7M379080.1	2.43792	6.66e-05	0.00682947
GO:0009605	response to external stimulus	biological_process	2	47	0.671429	7269	70	16586	Csa1M012100.1,Csa1M042350.1,Csa1M064800.1,Csa1M263970.1,Csa1M324370.1,Csa2M074190.1,Csa2M074200.1,Csa2M166180.1,Csa3M143570.1,Csa3M731810.1,Csa3M778430.1,Csa3M828430.1,Csa3M841990.1,Csa3M852620.1,Csa3M852630.1,Csa4M012390.1,Csa4M047970.1,Csa4M051530.1,Csa4M056620.1,Csa4M129050.1,Csa4M285780.1,Csa4M286960.1,Csa4M290200.1,Csa4M296140.1,Csa4M314440.1,Csa4M624960.1,Csa4M652640.1,Csa5M026190.1,Csa5M15…	1.53203	6.83e-05	0.00686758
GO:0071555	cell wall organization	biological_process	4	37	0.528571	5036	70	16586	Csa1M012100.1,Csa1M042350.1,Csa1M064800.1,Csa1M263970.1,Csa1M324370.1,Csa2M074190.1,Csa2M074200.1,Csa3M143570.1,Csa3M731810.1,Csa3M841990.1,Csa3M852620.1,Csa3M852630.1,Csa4M012390.1,Csa4M047970.1,Csa4M051530.1,Csa4M056620.1,Csa4M129050.1,Csa4M285780.1,Csa4M290200.1,Csa4M624960.1,Csa5M150400.1,Csa5M221940.1,Csa6M014540.1,Csa6M117710.1,Csa6M486960.1,Csa6M492250.1,Csa6M495000.1,Csa6M498410.1,Csa6M49…	1.74084	7e-05	0.00686758
GO:0070838	divalent metal ion transport	biological_process	8	27	0.385714	3082	70	16586	Csa1M042350.1,Csa1M064800.1,Csa1M263970.1,Csa1M324370.1,Csa2M074190.1,Csa2M074200.1,Csa3M589590.1,Csa3M731810.1,Csa3M852620.1,Csa3M852630.1,Csa4M047970.1,Csa4M056620.1,Csa4M129050.1,Csa4M285780.1,Csa4M286950.1,Csa4M286960.1,Csa4M624960.1,Csa5M026190.1,Csa5M221940.1,Csa6M014540.1,Csa6M117710.1,Csa6M492250.1,Csa6M495000.1,Csa6M525590.1,Csa7M047420.1,Csa7M067410.1,Csa7M379080.1	2.07575	7.1e-05	0.00686758
GO:0008544	epidermis development	biological_process	6	34	0.485714	4450	70	16586	Csa1M042350.1,Csa1M064800.1,Csa2M074190.1,Csa2M074200.1,Csa3M143570.1,Csa3M731810.1,Csa3M841990.1,Csa3M852620.1,Csa3M852630.1,Csa4M012390.1,Csa4M047970.1,Csa4M051530.1,Csa4M056620.1,Csa4M129050.1,Csa4M280630.1,Csa4M285780.1,Csa4M290200.1,Csa4M314440.1,Csa4M624960.1,Csa5M150400.1,Csa5M221940.1,Csa6M014540.1,Csa6M486960.1,Csa6M492250.1,Csa6M495000.1,Csa6M498410.1,Csa6M498430.1,Csa6M513530.1,Csa7M01…	1.81035	8.12e-05	0.00769755
GO:0048528	post-embryonic root development	biological_process	7	23	0.328571	2406	70	16586	Csa2M074190.1,Csa2M074200.1,Csa3M143570.1,Csa3M731810.1,Csa3M852620.1,Csa3M852630.1,Csa4M012390.1,Csa4M047970.1,Csa4M129050.1,Csa4M285780.1,Csa4M286950.1,Csa4M286960.1,Csa4M624960.1,Csa4M652640.1,Csa5M599860.1,Csa6M486960.1,Csa6M492250.1,Csa6M495000.1,Csa6M513530.1,Csa6M518170.1,Csa7M067410.1,Csa7M378520.1,Csa7M379080.1	2.26504	8.37e-05	0.00769755
GO:0009812	flavonoid metabolic process	biological_process	5	27	0.385714	3114	70	16586	Csa1M042350.1,Csa1M064800.1,Csa1M263970.1,Csa1M324370.1,Csa3M143570.1,Csa3M589590.1,Csa3M731810.1,Csa3M852620.1,Csa3M852630.1,Csa4M012390.1,Csa4M047970.1,Csa4M056620.1,Csa4M290200.1,Csa4M624960.1,Csa6M445760.1,Csa6M446290.1,Csa6M486960.1,Csa6M492250.1,Csa6M498410.1,Csa6M498430.1,Csa6M513530.1,Csa6M518170.1,Csa7M039790.1,Csa7M067410.1,Csa7M073500.1,Csa7M378520.1,Csa7M379080.1	2.05442	8.53e-05	0.00769755
GO:0032870	cellular response to hormone stimulus	biological_process	6	43	0.614286	6391	70	16586	Csa1M012100.1,Csa1M033030.1,Csa1M042350.1,Csa1M064800.1,Csa1M263970.1,Csa1M324370.1,Csa2M074190.1,Csa2M074200.1,Csa2M258100.1,Csa3M143570.1,Csa3M731810.1,Csa3M841990.1,Csa3M852620.1,Csa3M852630.1,Csa4M001910.1,Csa4M012390.1,Csa4M047970.1,Csa4M051530.1,Csa4M056620.1,Csa4M280630.1,Csa4M285780.1,Csa4M286950.1,Csa4M286960.1,Csa4M290200.1,Csa4M624960.1,Csa4M645850.1,Csa4M652640.1,Csa5M150400.1,Csa5M16…	1.5942	8.56e-05	0.00769755
GO:0072511	divalent inorganic cation transport	biological_process	7	27	0.385714	3123	70	16586	Csa1M042350.1,Csa1M064800.1,Csa1M263970.1,Csa1M324370.1,Csa2M074190.1,Csa2M074200.1,Csa3M589590.1,Csa3M731810.1,Csa3M852620.1,Csa3M852630.1,Csa4M047970.1,Csa4M056620.1,Csa4M129050.1,Csa4M285780.1,Csa4M286950.1,Csa4M286960.1,Csa4M624960.1,Csa5M026190.1,Csa5M221940.1,Csa6M014540.1,Csa6M117710.1,Csa6M492250.1,Csa6M495000.1,Csa6M525590.1,Csa7M047420.1,Csa7M067410.1,Csa7M379080.1	2.0485	8.98e-05	0.00794223
GO:0009407	toxin catabolic process	biological_process	5	20	0.285714	1924	70	16586	Csa1M042350.1,Csa1M064800.1,Csa1M263970.1,Csa2M074190.1,Csa2M074200.1,Csa3M731810.1,Csa3M778360.1,Csa3M852620.1,Csa3M852630.1,Csa4M012390.1,Csa4M290200.1,Csa4M624960.1,Csa4M652640.1,Csa6M486960.1,Csa6M492250.1,Csa6M498410.1,Csa6M498430.1,Csa6M513530.1,Csa7M067410.1,Csa7M073500.1	2.46302	9.15e-05	0.00794858
GO:0042545	cell wall modification	biological_process	5	27	0.385714	3131	70	16586	Csa1M012100.1,Csa1M042350.1,Csa1M064800.1,Csa1M263970.1,Csa3M731810.1,Csa3M852620.1,Csa3M852630.1,Csa4M012390.1,Csa4M051530.1,Csa4M056620.1,Csa4M129050.1,Csa4M285780.1,Csa4M290200.1,Csa4M624960.1,Csa5M150400.1,Csa5M221940.1,Csa6M014540.1,Csa6M486960.1,Csa6M492250.1,Csa6M495000.1,Csa6M498410.1,Csa6M498430.1,Csa6M513530.1,Csa7M047420.1,Csa7M067410.1,Csa7M073500.1,Csa7M379080.1	2.04326	9.4e-05	0.00802891
GO:0016129	phytosteroid biosynthetic process	biological_process	6	18	0.257143	1617	70	16586	Csa1M064800.1,Csa1M263970.1,Csa3M731810.1,Csa4M012390.1,Csa4M051530.1,Csa4M056620.1,Csa4M280630.1,Csa4M285780.1,Csa4M624960.1,Csa5M150400.1,Csa6M117710.1,Csa6M125240.1,Csa6M486960.1,Csa6M492250.1,Csa6M495000.1,Csa6M513530.1,Csa7M067410.1,Csa7M432480.1	2.63758	9.55e-05	0.00802891
GO:0010817	regulation of hormone levels	biological_process	3	36	0.514286	4906	70	16586	Csa1M012100.1,Csa1M064800.1,Csa1M263970.1,Csa2M074190.1,Csa2M074200.1,Csa3M143570.1,Csa3M731810.1,Csa3M778430.1,Csa3M841990.1,Csa3M852620.1,Csa3M852630.1,Csa4M012390.1,Csa4M047970.1,Csa4M051530.1,Csa4M056620.1,Csa4M129050.1,Csa4M280630.1,Csa4M285780.1,Csa4M290200.1,Csa4M624960.1,Csa5M150400.1,Csa6M117710.1,Csa6M125240.1,Csa6M486960.1,Csa6M492250.1,Csa6M495000.1,Csa6M498410.1,Csa6M498430.1,Csa6M51…	1.73868	0.000101	0.00824236
GO:0002526	acute inflammatory response	biological_process	5	8	0.114286	346	70	16586	Csa4M286960.1,Csa4M290200.1,Csa4M314440.1,Csa4M624960.1,Csa5M026190.1,Csa6M498410.1,Csa6M498430.1,Csa7M073500.1	5.47845	0.000101	0.00824236
GO:0043455	regulation of secondary metabolic process	biological_process	4	25	0.357143	2787	70	16586	Csa1M042350.1,Csa1M064800.1,Csa1M263970.1,Csa3M143570.1,Csa3M589590.1,Csa3M731810.1,Csa3M852620.1,Csa3M852630.1,Csa4M047970.1,Csa4M056620.1,Csa4M290200.1,Csa4M624960.1,Csa4M652640.1,Csa6M125240.1,Csa6M445760.1,Csa6M446290.1,Csa6M492250.1,Csa6M498410.1,Csa6M498430.1,Csa6M518170.1,Csa7M039790.1,Csa7M067410.1,Csa7M073500.1,Csa7M378520.1,Csa7M379080.1	2.12543	0.000103	0.00827238
GO:0009991	response to extracellular stimulus	biological_process	3	39	0.557143	5579	70	16586	Csa1M042350.1,Csa1M064800.1,Csa1M263970.1,Csa1M324370.1,Csa2M074190.1,Csa2M074200.1,Csa3M143570.1,Csa3M731810.1,Csa3M778430.1,Csa3M828430.1,Csa3M852620.1,Csa3M852630.1,Csa4M012390.1,Csa4M056620.1,Csa4M285780.1,Csa4M286960.1,Csa4M290200.1,Csa4M296140.1,Csa4M314440.1,Csa4M624960.1,Csa4M652640.1,Csa5M026190.1,Csa5M221940.1,Csa5M606390.1,Csa6M014540.1,Csa6M117710.1,Csa6M486960.1,Csa6M492250.1,Csa6M49…	1.65635	0.000118	0.00924861
GO:0010132	dhurrin biosynthetic process	biological_process	7	7	0.1	263	70	16586	Csa3M852620.1,Csa3M852630.1,Csa4M290200.1,Csa6M492250.1,Csa6M498410.1,Csa6M498430.1,Csa7M073500.1	6.30646	0.000119	0.00924861
GO:0044036	cell wall macromolecule metabolic process	biological_process	5	27	0.385714	3176	70	16586	Csa1M042350.1,Csa1M064800.1,Csa1M263970.1,Csa1M324370.1,Csa3M731810.1,Csa4M012390.1,Csa4M051530.1,Csa4M056620.1,Csa4M129050.1,Csa4M285780.1,Csa4M624960.1,Csa4M652640.1,Csa5M150400.1,Csa5M221940.1,Csa6M014540.1,Csa6M445760.1,Csa6M446290.1,Csa6M486960.1,Csa6M495000.1,Csa6M513530.1,Csa6M518170.1,Csa6M525590.1,Csa7M018770.1,Csa7M047420.1,Csa7M067410.1,Csa7M379080.1,Csa7M432480.1	2.01431	0.000121	0.00925384
GO:1901806	beta-glucoside biosynthetic process	biological_process	6	7	0.1	266	70	16586	Csa3M852620.1,Csa3M852630.1,Csa4M290200.1,Csa6M492250.1,Csa6M498410.1,Csa6M498430.1,Csa7M073500.1	6.23534	0.000128	0.00944061
GO:1901804	beta-glucoside metabolic process	biological_process	5	7	0.1	267	70	16586	Csa3M852620.1,Csa3M852630.1,Csa4M290200.1,Csa6M492250.1,Csa6M498410.1,Csa6M498430.1,Csa7M073500.1	6.21199	0.000131	0.00944061
GO:0019756	cyanogenic glycoside biosynthetic process	biological_process	6	7	0.1	267	70	16586	Csa3M852620.1,Csa3M852630.1,Csa4M290200.1,Csa6M492250.1,Csa6M498410.1,Csa6M498430.1,Csa7M073500.1	6.21199	0.000131	0.00944061
GO:0042341	cyanogenic glycoside metabolic process	biological_process	5	7	0.1	267	70	16586	Csa3M852620.1,Csa3M852630.1,Csa4M290200.1,Csa6M492250.1,Csa6M498410.1,Csa6M498430.1,Csa7M073500.1	6.21199	0.000131	0.00944061
GO:0016132	brassinosteroid biosynthetic process	biological_process	7	17	0.242857	1515	70	16586	Csa1M064800.1,Csa1M263970.1,Csa3M731810.1,Csa4M012390.1,Csa4M051530.1,Csa4M056620.1,Csa4M280630.1,Csa4M285780.1,Csa4M624960.1,Csa5M150400.1,Csa6M125240.1,Csa6M486960.1,Csa6M492250.1,Csa6M495000.1,Csa6M513530.1,Csa7M067410.1,Csa7M432480.1	2.65876	0.000142	0.0101465
GO:0042430	indole-containing compound metabolic process	biological_process	4	18	0.257143	1675	70	16586	Csa1M042350.1,Csa3M841990.1,Csa3M852620.1,Csa3M852630.1,Csa4M012390.1,Csa4M056620.1,Csa4M285780.1,Csa4M290200.1,Csa6M125240.1,Csa6M486960.1,Csa6M492250.1,Csa6M495000.1,Csa6M498410.1,Csa6M498430.1,Csa6M513530.1,Csa7M039790.1,Csa7M073500.1,Csa7M379080.1	2.54625	0.00015	0.0105335
GO:0017144	drug metabolic process	biological_process	3	12	0.171429	823	70	16586	Csa1M263970.1,Csa2M074190.1,Csa2M074200.1,Csa3M852620.1,Csa3M852630.1,Csa4M001910.1,Csa4M290200.1,Csa6M492250.1,Csa6M498410.1,Csa6M498430.1,Csa7M039790.1,Csa7M073500.1	3.45482	0.000154	0.0106384
GO:0071369	cellular response to ethylene stimulus	biological_process	7	22	0.314286	2340	70	16586	Csa1M042350.1,Csa1M064800.1,Csa2M074190.1,Csa2M074200.1,Csa3M731810.1,Csa3M852620.1,Csa3M852630.1,Csa4M012390.1,Csa4M047970.1,Csa4M286950.1,Csa4M286960.1,Csa4M290200.1,Csa4M624960.1,Csa4M652640.1,Csa6M486960.1,Csa6M492250.1,Csa6M498410.1,Csa6M498430.1,Csa6M513530.1,Csa7M067410.1,Csa7M073500.1,Csa7M379080.1	2.22767	0.000163	0.0111469
GO:0006778	porphyrin-containing compound metabolic process	biological_process	5	17	0.242857	1540	70	16586	Csa1M263970.1,Csa1M324370.1,Csa2M074190.1,Csa2M074200.1,Csa3M852620.1,Csa3M852630.1,Csa4M001910.1,Csa4M056620.1,Csa4M286950.1,Csa4M286960.1,Csa4M290200.1,Csa4M645850.1,Csa6M492250.1,Csa6M498410.1,Csa6M498430.1,Csa7M039790.1,Csa7M073500.1	2.6156	0.000174	0.0116212
GO:0009962	regulation of flavonoid biosynthetic process	biological_process	7	22	0.314286	2352	70	16586	Csa1M042350.1,Csa1M064800.1,Csa3M143570.1,Csa3M589590.1,Csa3M731810.1,Csa3M852620.1,Csa3M852630.1,Csa4M047970.1,Csa4M056620.1,Csa4M290200.1,Csa4M624960.1,Csa6M445760.1,Csa6M446290.1,Csa6M492250.1,Csa6M498410.1,Csa6M498430.1,Csa6M518170.1,Csa7M039790.1,Csa7M067410.1,Csa7M073500.1,Csa7M378520.1,Csa7M379080.1	2.2163	0.000176	0.0116212
GO:0009723	response to ethylene stimulus	biological_process	5	29	0.414286	3627	70	16586	Csa1M042350.1,Csa1M064800.1,Csa1M263970.1,Csa2M074190.1,Csa2M074200.1,Csa3M143570.1,Csa3M731810.1,Csa3M852620.1,Csa3M852630.1,Csa4M012390.1,Csa4M047970.1,Csa4M056620.1,Csa4M286950.1,Csa4M286960.1,Csa4M290200.1,Csa4M624960.1,Csa4M652640.1,Csa5M515020.1,Csa6M486960.1,Csa6M492250.1,Csa6M498410.1,Csa6M498430.1,Csa6M513530.1,Csa6M518170.1,Csa7M039790.1,Csa7M067410.1,Csa7M073500.1,Csa7M378520.1,Csa7M37…	1.8945	0.00018	0.0116212
GO:0045229	external encapsulating structure organization	biological_process	3	37	0.528571	5254	70	16586	Csa1M012100.1,Csa1M042350.1,Csa1M064800.1,Csa1M263970.1,Csa1M324370.1,Csa2M074190.1,Csa2M074200.1,Csa3M143570.1,Csa3M731810.1,Csa3M841990.1,Csa3M852620.1,Csa3M852630.1,Csa4M012390.1,Csa4M047970.1,Csa4M051530.1,Csa4M056620.1,Csa4M129050.1,Csa4M285780.1,Csa4M290200.1,Csa4M624960.1,Csa5M150400.1,Csa5M221940.1,Csa6M014540.1,Csa6M117710.1,Csa6M486960.1,Csa6M492250.1,Csa6M495000.1,Csa6M498410.1,Csa6M49…	1.66861	0.000186	0.0116212
GO:0071365	cellular response to auxin stimulus	biological_process	7	19	0.271429	1864	70	16586	Csa1M064800.1,Csa1M324370.1,Csa2M074190.1,Csa2M074200.1,Csa2M258100.1,Csa3M143570.1,Csa3M731810.1,Csa4M047970.1,Csa4M051530.1,Csa4M056620.1,Csa4M624960.1,Csa4M652640.1,Csa5M150400.1,Csa6M125240.1,Csa6M518170.1,Csa6M525590.1,Csa7M008990.1,Csa7M067410.1,Csa7M378520.1	2.41519	0.000188	0.0116212
GO:0009753	response to jasmonic acid stimulus	biological_process	5	32	0.457143	4225	70	16586	Csa1M012100.1,Csa1M033030.1,Csa1M042350.1,Csa1M064800.1,Csa1M263970.1,Csa1M324370.1,Csa2M074190.1,Csa2M074200.1,Csa3M143570.1,Csa3M731810.1,Csa3M852620.1,Csa3M852630.1,Csa4M012390.1,Csa4M056620.1,Csa4M286950.1,Csa4M286960.1,Csa4M290200.1,Csa4M624960.1,Csa4M645850.1,Csa4M652640.1,Csa5M515020.1,Csa6M125240.1,Csa6M486960.1,Csa6M492250.1,Csa6M498410.1,Csa6M498430.1,Csa6M513530.1,Csa6M518170.1,Csa7M06…	1.7946	0.000189	0.0116212
GO:0009963	positive regulation of flavonoid biosynthetic process	biological_process	8	20	0.285714	2030	70	16586	Csa1M064800.1,Csa3M143570.1,Csa3M589590.1,Csa3M731810.1,Csa3M852620.1,Csa3M852630.1,Csa4M047970.1,Csa4M056620.1,Csa4M290200.1,Csa4M624960.1,Csa6M445760.1,Csa6M446290.1,Csa6M492250.1,Csa6M498410.1,Csa6M498430.1,Csa7M039790.1,Csa7M067410.1,Csa7M073500.1,Csa7M378520.1,Csa7M379080.1	2.33441	0.000192	0.0116212
GO:0042537	benzene-containing compound metabolic process	biological_process	4	28	0.4	3450	70	16586	Csa1M012100.1,Csa1M042350.1,Csa1M064800.1,Csa1M263970.1,Csa2M074190.1,Csa2M074200.1,Csa3M731810.1,Csa3M852620.1,Csa3M852630.1,Csa4M001910.1,Csa4M012390.1,Csa4M056620.1,Csa4M129050.1,Csa4M290200.1,Csa4M624960.1,Csa4M652640.1,Csa6M125240.1,Csa6M445760.1,Csa6M446290.1,Csa6M486960.1,Csa6M492250.1,Csa6M498410.1,Csa6M498430.1,Csa6M513530.1,Csa7M039790.1,Csa7M067410.1,Csa7M073500.1,Csa7M379080.1	1.92301	0.000193	0.0116212
GO:0010566	regulation of ketone biosynthetic process	biological_process	6	22	0.314286	2370	70	16586	Csa1M042350.1,Csa1M064800.1,Csa3M143570.1,Csa3M589590.1,Csa3M731810.1,Csa3M852620.1,Csa3M852630.1,Csa4M047970.1,Csa4M056620.1,Csa4M290200.1,Csa4M624960.1,Csa6M445760.1,Csa6M446290.1,Csa6M492250.1,Csa6M498410.1,Csa6M498430.1,Csa6M518170.1,Csa7M039790.1,Csa7M067410.1,Csa7M073500.1,Csa7M378520.1,Csa7M379080.1	2.19947	0.000197	0.0116212
GO:0009719	response to endogenous stimulus	biological_process	2	52	0.742857	8781	70	16586	Csa1M012100.1,Csa1M033030.1,Csa1M042350.1,Csa1M064800.1,Csa1M263970.1,Csa1M324370.1,Csa2M074190.1,Csa2M074200.1,Csa2M258100.1,Csa3M143570.1,Csa3M731810.1,Csa3M778360.1,Csa3M778430.1,Csa3M841990.1,Csa3M852620.1,Csa3M852630.1,Csa4M001910.1,Csa4M012390.1,Csa4M047970.1,Csa4M051530.1,Csa4M056620.1,Csa4M280630.1,Csa4M285780.1,Csa4M286950.1,Csa4M286960.1,Csa4M290200.1,Csa4M314440.1,Csa4M624960.1,Csa4M64…	1.40315	0.000198	0.0116212
GO:0009267	cellular response to starvation	biological_process	6	32	0.457143	4239	70	16586	Csa1M042350.1,Csa1M064800.1,Csa1M263970.1,Csa1M324370.1,Csa2M074190.1,Csa2M074200.1,Csa3M143570.1,Csa3M731810.1,Csa3M778430.1,Csa3M852620.1,Csa3M852630.1,Csa4M012390.1,Csa4M056620.1,Csa4M285780.1,Csa4M290200.1,Csa4M296140.1,Csa4M624960.1,Csa4M652640.1,Csa5M026190.1,Csa5M606390.1,Csa6M486960.1,Csa6M492250.1,Csa6M495000.1,Csa6M498410.1,Csa6M498430.1,Csa6M513530.1,Csa6M525590.1,Csa7M018770.1,Csa7M06…	1.78867	0.000202	0.0116212
GO:0016999	antibiotic metabolic process	biological_process	4	10	0.142857	601	70	16586	Csa1M263970.1,Csa2M074190.1,Csa2M074200.1,Csa4M001910.1,Csa4M290200.1,Csa6M492250.1,Csa6M498410.1,Csa6M498430.1,Csa7M039790.1,Csa7M073500.1	3.94248	0.000202	0.0116212
GO:0009873	ethylene mediated signaling pathway	biological_process	8	21	0.3	2205	70	16586	Csa1M042350.1,Csa2M074190.1,Csa2M074200.1,Csa3M731810.1,Csa3M852620.1,Csa3M852630.1,Csa4M012390.1,Csa4M047970.1,Csa4M286950.1,Csa4M286960.1,Csa4M290200.1,Csa4M624960.1,Csa4M652640.1,Csa6M486960.1,Csa6M492250.1,Csa6M498410.1,Csa6M498430.1,Csa6M513530.1,Csa7M067410.1,Csa7M073500.1,Csa7M379080.1	2.2566	0.000203	0.0116212
GO:0080028	nitrile biosynthetic process	biological_process	5	7	0.1	287	70	16586	Csa3M852620.1,Csa3M852630.1,Csa4M290200.1,Csa6M492250.1,Csa6M498410.1,Csa6M498430.1,Csa7M073500.1	5.77909	0.000204	0.0116212
GO:0042440	pigment metabolic process	biological_process	3	27	0.385714	3290	70	16586	Csa1M042350.1,Csa1M263970.1,Csa1M324370.1,Csa2M074190.1,Csa2M074200.1,Csa3M731810.1,Csa3M852620.1,Csa3M852630.1,Csa4M001910.1,Csa4M012390.1,Csa4M047970.1,Csa4M056620.1,Csa4M286950.1,Csa4M286960.1,Csa4M290200.1,Csa4M624960.1,Csa4M645850.1,Csa5M160770.1,Csa6M486960.1,Csa6M492250.1,Csa6M498410.1,Csa6M498430.1,Csa6M513530.1,Csa7M018770.1,Csa7M039790.1,Csa7M067410.1,Csa7M073500.1	1.94452	0.000223	0.0124276
GO:0071495	cellular response to endogenous stimulus	biological_process	3	43	0.614286	6629	70	16586	Csa1M012100.1,Csa1M033030.1,Csa1M042350.1,Csa1M064800.1,Csa1M263970.1,Csa1M324370.1,Csa2M074190.1,Csa2M074200.1,Csa2M258100.1,Csa3M143570.1,Csa3M731810.1,Csa3M841990.1,Csa3M852620.1,Csa3M852630.1,Csa4M001910.1,Csa4M012390.1,Csa4M047970.1,Csa4M051530.1,Csa4M056620.1,Csa4M280630.1,Csa4M285780.1,Csa4M286950.1,Csa4M286960.1,Csa4M290200.1,Csa4M624960.1,Csa4M645850.1,Csa4M652640.1,Csa5M150400.1,Csa5M16…	1.53697	0.000227	0.0124978
GO:0009696	salicylic acid metabolic process	biological_process	8	24	0.342857	2754	70	16586	Csa1M012100.1,Csa1M042350.1,Csa1M064800.1,Csa1M263970.1,Csa2M074190.1,Csa2M074200.1,Csa3M731810.1,Csa3M852620.1,Csa3M852630.1,Csa4M012390.1,Csa4M056620.1,Csa4M129050.1,Csa4M290200.1,Csa4M624960.1,Csa6M445760.1,Csa6M446290.1,Csa6M486960.1,Csa6M492250.1,Csa6M498410.1,Csa6M498430.1,Csa6M513530.1,Csa7M067410.1,Csa7M073500.1,Csa7M379080.1	2.06486	0.00024	0.0130718
GO:0042221	response to chemical stimulus	biological_process	2	62	0.885714	11651	70	16586	Csa1M012100.1,Csa1M033030.1,Csa1M042350.1,Csa1M064800.1,Csa1M263970.1,Csa1M324370.1,Csa2M074190.1,Csa2M074200.1,Csa2M258100.1,Csa2M404780.1,Csa3M143570.1,Csa3M589590.1,Csa3M731810.1,Csa3M778360.1,Csa3M778430.1,Csa3M841990.1,Csa3M852620.1,Csa3M852630.1,Csa4M001910.1,Csa4M012390.1,Csa4M047970.1,Csa4M051530.1,Csa4M056620.1,Csa4M129050.1,Csa4M280630.1,Csa4M285780.1,Csa4M286950.1,Csa4M286960.1,Csa4M29…	1.26088	0.000245	0.0131512
GO:0042447	hormone catabolic process	biological_process	5	7	0.1	296	70	16586	Csa3M852620.1,Csa3M852630.1,Csa4M290200.1,Csa6M492250.1,Csa6M498410.1,Csa6M498430.1,Csa7M073500.1	5.60338	0.000246	0.0131512
GO:0033013	tetrapyrrole metabolic process	biological_process	4	17	0.242857	1587	70	16586	Csa1M263970.1,Csa1M324370.1,Csa2M074190.1,Csa2M074200.1,Csa3M852620.1,Csa3M852630.1,Csa4M001910.1,Csa4M056620.1,Csa4M286950.1,Csa4M286960.1,Csa4M290200.1,Csa4M645850.1,Csa6M492250.1,Csa6M498410.1,Csa6M498430.1,Csa7M039790.1,Csa7M073500.1	2.53814	0.000249	0.0131832
GO:0052545	callose localization	biological_process	4	18	0.257143	1749	70	16586	Csa1M042350.1,Csa1M064800.1,Csa3M731810.1,Csa3M852620.1,Csa3M852630.1,Csa4M012390.1,Csa4M056620.1,Csa4M286950.1,Csa4M286960.1,Csa4M290200.1,Csa4M624960.1,Csa6M486960.1,Csa6M492250.1,Csa6M498410.1,Csa6M498430.1,Csa6M513530.1,Csa7M067410.1,Csa7M073500.1	2.43852	0.000258	0.0132112
GO:0000160	phosphorelay signal transduction system	biological_process	5	22	0.314286	2415	70	16586	Csa1M042350.1,Csa2M074190.1,Csa2M074200.1,Csa3M731810.1,Csa3M852620.1,Csa3M852630.1,Csa4M012390.1,Csa4M047970.1,Csa4M056620.1,Csa4M286950.1,Csa4M286960.1,Csa4M290200.1,Csa4M624960.1,Csa4M652640.1,Csa6M486960.1,Csa6M492250.1,Csa6M498410.1,Csa6M498430.1,Csa6M513530.1,Csa7M067410.1,Csa7M073500.1,Csa7M379080.1	2.15849	0.000259	0.0132112
GO:0034599	cellular response to oxidative stress	biological_process	5	22	0.314286	2420	70	16586	Csa1M042350.1,Csa1M263970.1,Csa2M074190.1,Csa2M074200.1,Csa3M852620.1,Csa3M852630.1,Csa4M012390.1,Csa4M047970.1,Csa4M051530.1,Csa4M056620.1,Csa4M285780.1,Csa4M290200.1,Csa4M314440.1,Csa5M150400.1,Csa6M486960.1,Csa6M492250.1,Csa6M495000.1,Csa6M498410.1,Csa6M498430.1,Csa6M513530.1,Csa7M073500.1,Csa7M379080.1	2.15403	0.000266	0.0132112
GO:0030913	paranodal junction assembly	biological_process	14	4	0.0571429	74	70	16586	Csa4M290200.1,Csa6M498410.1,Csa6M498430.1,Csa7M073500.1	12.8077	0.000268	0.0132112
GO:0002175	protein localization to paranode region of axon	biological_process	6	4	0.0571429	74	70	16586	Csa4M290200.1,Csa6M498410.1,Csa6M498430.1,Csa7M073500.1	12.8077	0.000268	0.0132112
GO:0006682	galactosylceramide biosynthetic process	biological_process	10	4	0.0571429	74	70	16586	Csa4M290200.1,Csa6M498410.1,Csa6M498430.1,Csa7M073500.1	12.8077	0.000268	0.0132112
GO:0009913	epidermal cell differentiation	biological_process	7	32	0.457143	4300	70	16586	Csa1M042350.1,Csa1M064800.1,Csa2M074190.1,Csa2M074200.1,Csa3M143570.1,Csa3M731810.1,Csa3M841990.1,Csa3M852620.1,Csa3M852630.1,Csa4M012390.1,Csa4M047970.1,Csa4M051530.1,Csa4M056620.1,Csa4M129050.1,Csa4M280630.1,Csa4M285780.1,Csa4M290200.1,Csa4M624960.1,Csa5M150400.1,Csa5M221940.1,Csa6M014540.1,Csa6M486960.1,Csa6M492250.1,Csa6M495000.1,Csa6M498410.1,Csa6M498430.1,Csa6M513530.1,Csa7M018770.1,Csa7M04…	1.7633	0.000268	0.0132112
GO:0050898	nitrile metabolic process	biological_process	4	7	0.1	301	70	16586	Csa3M852620.1,Csa3M852630.1,Csa4M290200.1,Csa6M492250.1,Csa6M498410.1,Csa6M498430.1,Csa7M073500.1	5.5103	0.000273	0.0133128
GO:0034486	vacuolar transmembrane transport	biological_process	7	4	0.0571429	76	70	16586	Csa2M074190.1,Csa2M074200.1,Csa3M589590.1,Csa4M056620.1	12.4707	0.000297	0.0143602
GO:0018879	biphenyl metabolic process	biological_process	5	7	0.1	309	70	16586	Csa3M852620.1,Csa3M852630.1,Csa4M290200.1,Csa6M492250.1,Csa6M498410.1,Csa6M498430.1,Csa7M073500.1	5.36764	0.00032	0.0152098
GO:0048765	root hair cell differentiation	biological_process	11	28	0.4	3554	70	16586	Csa1M042350.1,Csa1M064800.1,Csa2M074190.1,Csa2M074200.1,Csa3M143570.1,Csa3M731810.1,Csa3M841990.1,Csa3M852620.1,Csa3M852630.1,Csa4M047970.1,Csa4M051530.1,Csa4M129050.1,Csa4M280630.1,Csa4M285780.1,Csa4M290200.1,Csa4M624960.1,Csa5M150400.1,Csa5M221940.1,Csa6M014540.1,Csa6M492250.1,Csa6M495000.1,Csa6M498410.1,Csa6M498430.1,Csa7M018770.1,Csa7M047420.1,Csa7M067410.1,Csa7M073500.1,Csa7M378520.1	1.86674	0.000325	0.0152098
GO:0048764	trichoblast maturation	biological_process	10	28	0.4	3554	70	16586	Csa1M042350.1,Csa1M064800.1,Csa2M074190.1,Csa2M074200.1,Csa3M143570.1,Csa3M731810.1,Csa3M841990.1,Csa3M852620.1,Csa3M852630.1,Csa4M047970.1,Csa4M051530.1,Csa4M129050.1,Csa4M280630.1,Csa4M285780.1,Csa4M290200.1,Csa4M624960.1,Csa5M150400.1,Csa5M221940.1,Csa6M014540.1,Csa6M492250.1,Csa6M495000.1,Csa6M498410.1,Csa6M498430.1,Csa7M018770.1,Csa7M047420.1,Csa7M067410.1,Csa7M073500.1,Csa7M378520.1	1.86674	0.000325	0.0152098
GO:0042446	hormone biosynthetic process	biological_process	5	28	0.4	3555	70	16586	Csa1M064800.1,Csa1M263970.1,Csa3M731810.1,Csa3M778430.1,Csa3M841990.1,Csa3M852620.1,Csa3M852630.1,Csa4M012390.1,Csa4M047970.1,Csa4M051530.1,Csa4M056620.1,Csa4M280630.1,Csa4M285780.1,Csa4M290200.1,Csa4M624960.1,Csa5M150400.1,Csa6M125240.1,Csa6M486960.1,Csa6M492250.1,Csa6M495000.1,Csa6M498410.1,Csa6M498430.1,Csa6M513530.1,Csa7M039790.1,Csa7M067410.1,Csa7M073500.1,Csa7M379080.1,Csa7M432480.1	1.86622	0.000326	0.0152098
GO:0034614	cellular response to reactive oxygen species	biological_process	6	19	0.271429	1951	70	16586	Csa1M042350.1,Csa1M263970.1,Csa3M852620.1,Csa3M852630.1,Csa4M012390.1,Csa4M047970.1,Csa4M051530.1,Csa4M285780.1,Csa4M290200.1,Csa4M314440.1,Csa5M150400.1,Csa6M486960.1,Csa6M492250.1,Csa6M495000.1,Csa6M498410.1,Csa6M498430.1,Csa6M513530.1,Csa7M073500.1,Csa7M379080.1	2.30749	0.000339	0.015665
GO:0009694	jasmonic acid metabolic process	biological_process	8	21	0.3	2298	70	16586	Csa1M012100.1,Csa1M042350.1,Csa1M064800.1,Csa1M263970.1,Csa3M143570.1,Csa3M731810.1,Csa3M852620.1,Csa3M852630.1,Csa4M012390.1,Csa4M286950.1,Csa4M286960.1,Csa4M624960.1,Csa4M652640.1,Csa6M125240.1,Csa6M486960.1,Csa6M492250.1,Csa6M513530.1,Csa6M518170.1,Csa7M067410.1,Csa7M378520.1,Csa7M432480.1	2.16527	0.000361	0.0165313
GO:0048767	root hair elongation	biological_process	12	23	0.328571	2652	70	16586	Csa1M064800.1,Csa2M074190.1,Csa2M074200.1,Csa3M143570.1,Csa3M731810.1,Csa3M841990.1,Csa4M051530.1,Csa4M129050.1,Csa4M285780.1,Csa4M290200.1,Csa4M624960.1,Csa5M150400.1,Csa5M221940.1,Csa6M014540.1,Csa6M492250.1,Csa6M495000.1,Csa6M498410.1,Csa6M498430.1,Csa7M018770.1,Csa7M047420.1,Csa7M067410.1,Csa7M073500.1,Csa7M378520.1	2.05493	0.000368	0.0165557
GO:0009734	auxin mediated signaling pathway	biological_process	8	18	0.257143	1801	70	16586	Csa1M064800.1,Csa1M324370.1,Csa2M074190.1,Csa2M074200.1,Csa2M258100.1,Csa3M143570.1,Csa3M731810.1,Csa4M047970.1,Csa4M051530.1,Csa4M624960.1,Csa4M652640.1,Csa5M150400.1,Csa6M125240.1,Csa6M518170.1,Csa6M525590.1,Csa7M008990.1,Csa7M067410.1,Csa7M378520.1	2.36811	0.000371	0.0165557
GO:0010015	root morphogenesis	biological_process	7	31	0.442857	4171	70	16586	Csa1M042350.1,Csa1M064800.1,Csa2M074190.1,Csa2M074200.1,Csa3M143570.1,Csa3M731810.1,Csa3M841990.1,Csa3M852620.1,Csa3M852630.1,Csa4M047970.1,Csa4M051530.1,Csa4M129050.1,Csa4M280630.1,Csa4M285780.1,Csa4M286950.1,Csa4M286960.1,Csa4M290200.1,Csa4M624960.1,Csa4M652640.1,Csa5M150400.1,Csa5M221940.1,Csa6M014540.1,Csa6M492250.1,Csa6M495000.1,Csa6M498410.1,Csa6M498430.1,Csa7M018770.1,Csa7M047420.1,Csa7M06…	1.76102	0.000371	0.0165557
GO:0018411	protein glucuronidation	biological_process	7	4	0.0571429	81	70	16586	Csa4M290200.1,Csa6M498410.1,Csa6M498430.1,Csa7M073500.1	11.7009	0.000379	0.0167492
GO:0008210	estrogen metabolic process	biological_process	6	7	0.1	320	70	16586	Csa3M852620.1,Csa3M852630.1,Csa4M290200.1,Csa6M492250.1,Csa6M498410.1,Csa6M498430.1,Csa7M073500.1	5.18313	0.000394	0.017161
GO:2000762	regulation of phenylpropanoid metabolic process	biological_process	5	22	0.314286	2488	70	16586	Csa1M042350.1,Csa1M064800.1,Csa3M143570.1,Csa3M589590.1,Csa3M731810.1,Csa3M852620.1,Csa3M852630.1,Csa4M047970.1,Csa4M056620.1,Csa4M290200.1,Csa4M624960.1,Csa6M445760.1,Csa6M446290.1,Csa6M492250.1,Csa6M498410.1,Csa6M498430.1,Csa6M518170.1,Csa7M039790.1,Csa7M067410.1,Csa7M073500.1,Csa7M378520.1,Csa7M379080.1	2.09515	0.000397	0.017161
GO:0031669	cellular response to nutrient levels	biological_process	5	32	0.457143	4391	70	16586	Csa1M042350.1,Csa1M064800.1,Csa1M263970.1,Csa1M324370.1,Csa2M074190.1,Csa2M074200.1,Csa3M143570.1,Csa3M731810.1,Csa3M778430.1,Csa3M852620.1,Csa3M852630.1,Csa4M012390.1,Csa4M056620.1,Csa4M285780.1,Csa4M290200.1,Csa4M296140.1,Csa4M624960.1,Csa4M652640.1,Csa5M026190.1,Csa5M606390.1,Csa6M486960.1,Csa6M492250.1,Csa6M495000.1,Csa6M498410.1,Csa6M498430.1,Csa6M513530.1,Csa6M525590.1,Csa7M018770.1,Csa7M06…	1.72675	0.000403	0.017205
GO:0019375	galactolipid biosynthetic process	biological_process	8	16	0.228571	1498	70	16586	Csa1M064800.1,Csa3M731810.1,Csa3M852620.1,Csa3M852630.1,Csa4M012390.1,Csa4M290200.1,Csa4M624960.1,Csa4M652640.1,Csa5M606390.1,Csa6M486960.1,Csa6M492250.1,Csa6M498410.1,Csa6M498430.1,Csa6M513530.1,Csa7M067410.1,Csa7M073500.1	2.53076	0.000409	0.0173024
GO:0042402	cellular biogenic amine catabolic process	biological_process	7	16	0.228571	1499	70	16586	Csa1M042350.1,Csa1M324370.1,Csa3M841990.1,Csa3M852620.1,Csa3M852630.1,Csa4M280630.1,Csa4M285780.1,Csa4M290200.1,Csa6M445760.1,Csa6M446290.1,Csa6M492250.1,Csa6M495000.1,Csa6M498410.1,Csa6M498430.1,Csa7M039790.1,Csa7M073500.1	2.52908	0.000412	0.0173024
GO:0006711	estrogen catabolic process	biological_process	7	4	0.0571429	83	70	16586	Csa4M290200.1,Csa6M498410.1,Csa6M498430.1,Csa7M073500.1	11.4189	0.000416	0.0173367
GO:0000302	response to reactive oxygen species	biological_process	4	31	0.442857	4202	70	16586	Csa1M042350.1,Csa1M064800.1,Csa1M263970.1,Csa2M074190.1,Csa2M074200.1,Csa3M731810.1,Csa3M852620.1,Csa3M852630.1,Csa4M012390.1,Csa4M047970.1,Csa4M051530.1,Csa4M056620.1,Csa4M285780.1,Csa4M286950.1,Csa4M286960.1,Csa4M290200.1,Csa4M314440.1,Csa4M624960.1,Csa4M652640.1,Csa5M150400.1,Csa6M125240.1,Csa6M486960.1,Csa6M492250.1,Csa6M495000.1,Csa6M498410.1,Csa6M498430.1,Csa6M513530.1,Csa7M039790.1,Csa7M06…	1.74803	0.000427	0.0175262
GO:0052697	xenobiotic glucuronidation	biological_process	11	4	0.0571429	84	70	16586	Csa4M290200.1,Csa6M498410.1,Csa6M498430.1,Csa7M073500.1	11.283	0.000435	0.0175262
GO:0006789	bilirubin conjugation	biological_process	7	4	0.0571429	84	70	16586	Csa4M290200.1,Csa6M498410.1,Csa6M498430.1,Csa7M073500.1	11.283	0.000435	0.0175262
GO:0052696	flavonoid glucuronidation	biological_process	11	4	0.0571429	84	70	16586	Csa4M290200.1,Csa6M498410.1,Csa6M498430.1,Csa7M073500.1	11.283	0.000435	0.0175262
GO:0042435	indole-containing compound biosynthetic process	biological_process	5	16	0.228571	1508	70	16586	Csa1M042350.1,Csa3M841990.1,Csa3M852620.1,Csa3M852630.1,Csa4M012390.1,Csa4M285780.1,Csa4M290200.1,Csa6M125240.1,Csa6M486960.1,Csa6M492250.1,Csa6M495000.1,Csa6M498410.1,Csa6M498430.1,Csa6M513530.1,Csa7M039790.1,Csa7M073500.1	2.51398	0.00044	0.0175262
GO:0016138	glycoside biosynthetic process	biological_process	5	7	0.1	326	70	16586	Csa3M852620.1,Csa3M852630.1,Csa4M290200.1,Csa6M492250.1,Csa6M498410.1,Csa6M498430.1,Csa7M073500.1	5.08773	0.000441	0.0175262
GO:0050801	ion homeostasis	biological_process	5	30	0.428571	4013	70	16586	Csa1M064800.1,Csa1M263970.1,Csa1M324370.1,Csa2M074190.1,Csa2M074200.1,Csa2M404780.1,Csa3M589590.1,Csa3M731810.1,Csa3M852620.1,Csa3M852630.1,Csa4M001910.1,Csa4M047970.1,Csa4M056620.1,Csa4M285780.1,Csa4M286950.1,Csa4M286960.1,Csa4M290200.1,Csa4M624960.1,Csa5M026190.1,Csa6M445760.1,Csa6M446290.1,Csa6M492250.1,Csa6M495000.1,Csa6M498410.1,Csa6M498430.1,Csa6M525590.1,Csa7M018770.1,Csa7M067410.1,Csa7M07…	1.77131	0.000448	0.0176648
GO:0018880	4-chlorobiphenyl metabolic process	biological_process	9	4	0.0571429	85	70	16586	Csa4M290200.1,Csa6M498410.1,Csa6M498430.1,Csa7M073500.1	11.1503	0.000455	0.0176876
GO:0070980	biphenyl catabolic process	biological_process	8	4	0.0571429	85	70	16586	Csa4M290200.1,Csa6M498410.1,Csa6M498430.1,Csa7M073500.1	11.1503	0.000455	0.0176876
GO:0042167	heme catabolic process	biological_process	7	4	0.0571429	86	70	16586	Csa4M290200.1,Csa6M498410.1,Csa6M498430.1,Csa7M073500.1	11.0206	0.000476	0.0183205
GO:0009310	amine catabolic process	biological_process	5	16	0.228571	1521	70	16586	Csa1M042350.1,Csa1M324370.1,Csa3M841990.1,Csa3M852620.1,Csa3M852630.1,Csa4M280630.1,Csa4M285780.1,Csa4M290200.1,Csa6M445760.1,Csa6M446290.1,Csa6M492250.1,Csa6M495000.1,Csa6M498410.1,Csa6M498430.1,Csa7M039790.1,Csa7M073500.1	2.4925	0.000484	0.0183205
GO:0016117	carotenoid biosynthetic process	biological_process	9	10	0.142857	671	70	16586	Csa3M852620.1,Csa3M852630.1,Csa4M286950.1,Csa4M286960.1,Csa4M290200.1,Csa6M492250.1,Csa6M498410.1,Csa6M498430.1,Csa7M039790.1,Csa7M073500.1	3.53119	0.000486	0.0183205
GO:0016109	tetraterpenoid biosynthetic process	biological_process	8	10	0.142857	671	70	16586	Csa3M852620.1,Csa3M852630.1,Csa4M286950.1,Csa4M286960.1,Csa4M290200.1,Csa6M492250.1,Csa6M498410.1,Csa6M498430.1,Csa7M039790.1,Csa7M073500.1	3.53119	0.000486	0.0183205
GO:0045939	negative regulation of steroid metabolic process	biological_process	7	5	0.0714286	155	70	16586	Csa4M290200.1,Csa6M498410.1,Csa6M498430.1,Csa7M073500.1,Csa7M379080.1	7.64332	0.000496	0.0184292
GO:0019374	galactolipid metabolic process	biological_process	7	16	0.228571	1528	70	16586	Csa1M064800.1,Csa3M731810.1,Csa3M852620.1,Csa3M852630.1,Csa4M012390.1,Csa4M290200.1,Csa4M624960.1,Csa4M652640.1,Csa5M606390.1,Csa6M486960.1,Csa6M492250.1,Csa6M498410.1,Csa6M498430.1,Csa6M513530.1,Csa7M067410.1,Csa7M073500.1	2.48108	0.000509	0.0184292
GO:0007275	multicellular organismal development	biological_process	3	62	0.885714	11847	70	16586	Csa1M012100.1,Csa1M033030.1,Csa1M042350.1,Csa1M064800.1,Csa1M263970.1,Csa1M324370.1,Csa2M074190.1,Csa2M074200.1,Csa2M166180.1,Csa2M404780.1,Csa3M143570.1,Csa3M589590.1,Csa3M731810.1,Csa3M778360.1,Csa3M778430.1,Csa3M828430.1,Csa3M841990.1,Csa3M852620.1,Csa3M852630.1,Csa3M890120.1,Csa4M001910.1,Csa4M012390.1,Csa4M047970.1,Csa4M051530.1,Csa4M056620.1,Csa4M129050.1,Csa4M280630.1,Csa4M285780.1,Csa4M28…	1.24001	0.00051	0.0184292
GO:0006595	polyamine metabolic process	biological_process	7	11	0.157143	804	70	16586	Csa1M042350.1,Csa1M324370.1,Csa3M852620.1,Csa3M852630.1,Csa4M280630.1,Csa4M285780.1,Csa6M445760.1,Csa6M446290.1,Csa6M492250.1,Csa6M495000.1,Csa7M039790.1	3.24176	0.000511	0.0184292
GO:0010054	trichoblast differentiation	biological_process	9	28	0.4	3650	70	16586	Csa1M042350.1,Csa1M064800.1,Csa2M074190.1,Csa2M074200.1,Csa3M143570.1,Csa3M731810.1,Csa3M841990.1,Csa3M852620.1,Csa3M852630.1,Csa4M047970.1,Csa4M051530.1,Csa4M129050.1,Csa4M280630.1,Csa4M285780.1,Csa4M290200.1,Csa4M624960.1,Csa5M150400.1,Csa5M221940.1,Csa6M014540.1,Csa6M492250.1,Csa6M495000.1,Csa6M498410.1,Csa6M498430.1,Csa7M018770.1,Csa7M047420.1,Csa7M067410.1,Csa7M073500.1,Csa7M378520.1	1.81764	0.000514	0.0184292
GO:0048443	stamen development	biological_process	10	18	0.257143	1850	70	16586	Csa1M042350.1,Csa1M064800.1,Csa2M074190.1,Csa2M074200.1,Csa3M143570.1,Csa3M731810.1,Csa4M051530.1,Csa4M285780.1,Csa4M286950.1,Csa4M286960.1,Csa4M624960.1,Csa5M150400.1,Csa6M492250.1,Csa6M495000.1,Csa6M518170.1,Csa7M067410.1,Csa7M378520.1,Csa7M432480.1	2.30539	0.000514	0.0184292
GO:0048466	androecium development	biological_process	9	18	0.257143	1850	70	16586	Csa1M042350.1,Csa1M064800.1,Csa2M074190.1,Csa2M074200.1,Csa3M143570.1,Csa3M731810.1,Csa4M051530.1,Csa4M285780.1,Csa4M286950.1,Csa4M286960.1,Csa4M624960.1,Csa5M150400.1,Csa6M492250.1,Csa6M495000.1,Csa6M518170.1,Csa7M067410.1,Csa7M378520.1,Csa7M432480.1	2.30539	0.000514	0.0184292
GO:0006681	galactosylceramide metabolic process	biological_process	9	4	0.0571429	89	70	16586	Csa4M290200.1,Csa6M498410.1,Csa6M498430.1,Csa7M073500.1	10.6491	0.000542	0.0193055
GO:0051384	response to glucocorticoid stimulus	biological_process	7	13	0.185714	1088	70	16586	Csa2M074190.1,Csa2M074200.1,Csa3M852620.1,Csa3M852630.1,Csa4M001910.1,Csa4M056620.1,Csa4M290200.1,Csa4M314440.1,Csa6M492250.1,Csa6M498410.1,Csa6M498430.1,Csa7M073500.1,Csa7M379080.1	2.83112	0.000554	0.0195057
GO:0009607	response to biotic stimulus	biological_process	2	47	0.671429	7813	70	16586	Csa1M012100.1,Csa1M033030.1,Csa1M042350.1,Csa1M064800.1,Csa1M263970.1,Csa1M324370.1,Csa2M074190.1,Csa2M074200.1,Csa2M166180.1,Csa2M404780.1,Csa3M143570.1,Csa3M589590.1,Csa3M731810.1,Csa3M852620.1,Csa3M852630.1,Csa4M012390.1,Csa4M047970.1,Csa4M051530.1,Csa4M056620.1,Csa4M129050.1,Csa4M280630.1,Csa4M285780.1,Csa4M286950.1,Csa4M286960.1,Csa4M286970.1,Csa4M290200.1,Csa4M314440.1,Csa4M624960.1,Csa4M65…	1.42536	0.000555	0.0195057
GO:0048731	system development	biological_process	4	59	0.842857	10986	70	16586	Csa1M012100.1,Csa1M033030.1,Csa1M042350.1,Csa1M064800.1,Csa1M263970.1,Csa1M324370.1,Csa2M074190.1,Csa2M074200.1,Csa2M166180.1,Csa2M404780.1,Csa3M143570.1,Csa3M589590.1,Csa3M731810.1,Csa3M778360.1,Csa3M778430.1,Csa3M828430.1,Csa3M841990.1,Csa3M852620.1,Csa3M852630.1,Csa3M890120.1,Csa4M001910.1,Csa4M012390.1,Csa4M047970.1,Csa4M051530.1,Csa4M056620.1,Csa4M129050.1,Csa4M280630.1,Csa4M285780.1,Csa4M28…	1.27249	0.000582	0.0203007
GO:0016108	tetraterpenoid metabolic process	biological_process	7	10	0.142857	691	70	16586	Csa3M852620.1,Csa3M852630.1,Csa4M286950.1,Csa4M286960.1,Csa4M290200.1,Csa6M492250.1,Csa6M498410.1,Csa6M498430.1,Csa7M039790.1,Csa7M073500.1	3.42898	0.000611	0.0208896
GO:0016116	carotenoid metabolic process	biological_process	8	10	0.142857	691	70	16586	Csa3M852620.1,Csa3M852630.1,Csa4M286950.1,Csa4M286960.1,Csa4M290200.1,Csa6M492250.1,Csa6M498410.1,Csa6M498430.1,Csa7M039790.1,Csa7M073500.1	3.42898	0.000611	0.0208896
GO:0055080	cation homeostasis	biological_process	6	26	0.371429	3304	70	16586	Csa1M064800.1,Csa1M263970.1,Csa1M324370.1,Csa2M074190.1,Csa2M074200.1,Csa2M404780.1,Csa3M589590.1,Csa3M731810.1,Csa3M852620.1,Csa3M852630.1,Csa4M001910.1,Csa4M047970.1,Csa4M056620.1,Csa4M285780.1,Csa4M286950.1,Csa4M286960.1,Csa4M624960.1,Csa5M026190.1,Csa6M445760.1,Csa6M446290.1,Csa6M492250.1,Csa6M495000.1,Csa6M525590.1,Csa7M018770.1,Csa7M067410.1,Csa7M379080.1	1.86456	0.000615	0.0208896
GO:0018874	benzoate metabolic process	biological_process	8	6	0.0857143	250	70	16586	Csa4M001910.1,Csa4M290200.1,Csa6M125240.1,Csa6M498410.1,Csa6M498430.1,Csa7M073500.1	5.68663	0.000647	0.021799
GO:0046685	response to arsenic-containing substance	biological_process	3	13	0.185714	1110	70	16586	Csa2M074190.1,Csa2M074200.1,Csa3M852620.1,Csa3M852630.1,Csa4M290200.1,Csa4M652640.1,Csa5M221940.1,Csa6M014540.1,Csa6M492250.1,Csa6M498410.1,Csa6M498430.1,Csa7M047420.1,Csa7M073500.1	2.77501	0.000669	0.021799
GO:0009314	response to radiation	biological_process	3	45	0.642857	7392	70	16586	Csa1M042350.1,Csa1M064800.1,Csa1M263970.1,Csa2M074190.1,Csa2M074200.1,Csa2M166180.1,Csa3M143570.1,Csa3M731810.1,Csa3M841990.1,Csa3M852620.1,Csa3M852630.1,Csa3M890120.1,Csa4M012390.1,Csa4M047970.1,Csa4M051530.1,Csa4M056620.1,Csa4M129050.1,Csa4M285780.1,Csa4M286950.1,Csa4M286960.1,Csa4M290200.1,Csa4M624960.1,Csa4M652640.1,Csa5M150400.1,Csa5M221940.1,Csa5M606390.1,Csa6M014540.1,Csa6M117710.1,Csa6M12…	1.44243	0.000685	0.0219209
GO:0052543	callose deposition in cell wall	biological_process	7	15	0.214286	1415	70	16586	Csa1M042350.1,Csa3M731810.1,Csa3M852620.1,Csa3M852630.1,Csa4M012390.1,Csa4M056620.1,Csa4M290200.1,Csa4M624960.1,Csa6M486960.1,Csa6M492250.1,Csa6M498410.1,Csa6M498430.1,Csa6M513530.1,Csa7M067410.1,Csa7M073500.1	2.51176	0.000695	0.0219209
GO:0051555	flavonol biosynthetic process	biological_process	8	6	0.0857143	255	70	16586	Csa1M263970.1,Csa4M290200.1,Csa6M498410.1,Csa6M498430.1,Csa7M039790.1,Csa7M073500.1	5.57513	0.000717	0.0224271
GO:0052315	phytoalexin biosynthetic process	biological_process	4	8	0.114286	464	70	16586	Csa3M852620.1,Csa3M852630.1,Csa4M012390.1,Csa6M125240.1,Csa6M486960.1,Csa6M492250.1,Csa6M513530.1,Csa7M039790.1	4.08522	0.000729	0.0224529
GO:0051553	flavone biosynthetic process	biological_process	7	6	0.0857143	256	70	16586	Csa1M263970.1,Csa4M290200.1,Csa6M498410.1,Csa6M498430.1,Csa7M039790.1,Csa7M073500.1	5.55335	0.000732	0.0224529
GO:0051707	response to other organism	biological_process	3	46	0.657143	7651	70	16586	Csa1M012100.1,Csa1M033030.1,Csa1M042350.1,Csa1M064800.1,Csa1M263970.1,Csa1M324370.1,Csa2M074190.1,Csa2M074200.1,Csa2M166180.1,Csa2M404780.1,Csa3M143570.1,Csa3M589590.1,Csa3M731810.1,Csa3M852620.1,Csa3M852630.1,Csa4M012390.1,Csa4M047970.1,Csa4M051530.1,Csa4M056620.1,Csa4M129050.1,Csa4M280630.1,Csa4M285780.1,Csa4M286950.1,Csa4M286960.1,Csa4M286970.1,Csa4M290200.1,Csa4M314440.1,Csa4M624960.1,Csa4M65…	1.42457	0.000736	0.0224529
GO:0010053	root epidermal cell differentiation	biological_process	8	28	0.4	3733	70	16586	Csa1M042350.1,Csa1M064800.1,Csa2M074190.1,Csa2M074200.1,Csa3M143570.1,Csa3M731810.1,Csa3M841990.1,Csa3M852620.1,Csa3M852630.1,Csa4M047970.1,Csa4M051530.1,Csa4M129050.1,Csa4M280630.1,Csa4M285780.1,Csa4M290200.1,Csa4M624960.1,Csa5M150400.1,Csa5M221940.1,Csa6M014540.1,Csa6M492250.1,Csa6M495000.1,Csa6M498410.1,Csa6M498430.1,Csa7M018770.1,Csa7M047420.1,Csa7M067410.1,Csa7M073500.1,Csa7M378520.1	1.77723	0.000751	0.0227763
GO:0042182	ketone catabolic process	biological_process	5	8	0.114286	470	70	16586	Csa3M852620.1,Csa3M852630.1,Csa4M001910.1,Csa4M290200.1,Csa6M492250.1,Csa6M498410.1,Csa6M498430.1,Csa7M073500.1	4.03307	0.000793	0.0235656
GO:0009625	response to insect	biological_process	4	15	0.214286	1435	70	16586	Csa1M012100.1,Csa1M042350.1,Csa1M064800.1,Csa3M731810.1,Csa3M852620.1,Csa3M852630.1,Csa4M012390.1,Csa4M286950.1,Csa4M286960.1,Csa4M624960.1,Csa4M652640.1,Csa6M486960.1,Csa6M492250.1,Csa6M513530.1,Csa7M067410.1	2.47675	0.000804	0.0235656
GO:0009718	anthocyanin-containing compound biosynthetic process	biological_process	7	17	0.242857	1755	70	16586	Csa1M042350.1,Csa1M263970.1,Csa1M324370.1,Csa3M731810.1,Csa3M852620.1,Csa3M852630.1,Csa4M012390.1,Csa4M047970.1,Csa4M290200.1,Csa4M624960.1,Csa6M486960.1,Csa6M492250.1,Csa6M498410.1,Csa6M498430.1,Csa6M513530.1,Csa7M067410.1,Csa7M073500.1	2.29517	0.000804	0.0235656
GO:0065008	regulation of biological quality	biological_process	2	52	0.742857	9175	70	16586	Csa1M012100.1,Csa1M033030.1,Csa1M042350.1,Csa1M064800.1,Csa1M263970.1,Csa1M324370.1,Csa2M074190.1,Csa2M074200.1,Csa2M404780.1,Csa3M143570.1,Csa3M589590.1,Csa3M731810.1,Csa3M778430.1,Csa3M841990.1,Csa3M852620.1,Csa3M852630.1,Csa4M001910.1,Csa4M012390.1,Csa4M047970.1,Csa4M051530.1,Csa4M056620.1,Csa4M129050.1,Csa4M280630.1,Csa4M285780.1,Csa4M286950.1,Csa4M286960.1,Csa4M290200.1,Csa4M314440.1,Csa4M62…	1.34289	0.000813	0.0235656
GO:0009416	response to light stimulus	biological_process	4	44	0.628571	7209	70	16586	Csa1M042350.1,Csa1M064800.1,Csa1M263970.1,Csa2M074190.1,Csa2M074200.1,Csa2M166180.1,Csa3M143570.1,Csa3M731810.1,Csa3M841990.1,Csa3M852620.1,Csa3M852630.1,Csa3M890120.1,Csa4M012390.1,Csa4M047970.1,Csa4M051530.1,Csa4M129050.1,Csa4M285780.1,Csa4M286950.1,Csa4M286960.1,Csa4M290200.1,Csa4M624960.1,Csa4M652640.1,Csa5M150400.1,Csa5M221940.1,Csa5M606390.1,Csa6M014540.1,Csa6M117710.1,Csa6M125240.1,Csa6M44…	1.44618	0.000828	0.023781
GO:0052314	phytoalexin metabolic process	biological_process	3	8	0.114286	474	70	16586	Csa3M852620.1,Csa3M852630.1,Csa4M012390.1,Csa6M125240.1,Csa6M486960.1,Csa6M492250.1,Csa6M513530.1,Csa7M039790.1	3.99904	0.000838	0.023781
GO:0009247	glycolipid biosynthetic process	biological_process	7	16	0.228571	1605	70	16586	Csa1M064800.1,Csa3M731810.1,Csa3M852620.1,Csa3M852630.1,Csa4M012390.1,Csa4M290200.1,Csa4M624960.1,Csa4M652640.1,Csa5M606390.1,Csa6M486960.1,Csa6M492250.1,Csa6M498410.1,Csa6M498430.1,Csa6M513530.1,Csa7M067410.1,Csa7M073500.1	2.36205	0.000872	0.024279
GO:0019218	regulation of steroid metabolic process	biological_process	6	10	0.142857	725	70	16586	Csa3M852620.1,Csa3M852630.1,Csa4M001910.1,Csa4M056620.1,Csa4M290200.1,Csa6M492250.1,Csa6M498410.1,Csa6M498430.1,Csa7M073500.1,Csa7M379080.1	3.26818	0.000884	0.024279
GO:0010363	regulation of plant-type hypersensitive response	biological_process	7	29	0.414286	3970	70	16586	Csa1M012100.1,Csa1M033030.1,Csa1M042350.1,Csa1M064800.1,Csa1M263970.1,Csa3M143570.1,Csa3M589590.1,Csa3M731810.1,Csa3M852620.1,Csa3M852630.1,Csa4M012390.1,Csa4M047970.1,Csa4M056620.1,Csa4M285780.1,Csa4M290200.1,Csa4M624960.1,Csa4M652640.1,Csa6M125240.1,Csa6M486960.1,Csa6M492250.1,Csa6M495000.1,Csa6M498410.1,Csa6M498430.1,Csa6M513530.1,Csa6M518170.1,Csa7M067410.1,Csa7M073500.1,Csa7M378520.1,Csa7M37…	1.73082	0.000891	0.024279
GO:0009626	plant-type hypersensitive response	biological_process	6	30	0.428571	4183	70	16586	Csa1M012100.1,Csa1M033030.1,Csa1M042350.1,Csa1M064800.1,Csa1M263970.1,Csa3M143570.1,Csa3M589590.1,Csa3M731810.1,Csa3M852620.1,Csa3M852630.1,Csa4M012390.1,Csa4M047970.1,Csa4M056620.1,Csa4M285780.1,Csa4M290200.1,Csa4M624960.1,Csa4M652640.1,Csa5M140450.1,Csa6M125240.1,Csa6M486960.1,Csa6M492250.1,Csa6M495000.1,Csa6M498410.1,Csa6M498430.1,Csa6M513530.1,Csa6M518170.1,Csa7M067410.1,Csa7M073500.1,Csa7M37…	1.69933	0.000938	0.02432
GO:0033330	kaempferol O-glucoside biosynthetic process	biological_process	6	4	0.0571429	103	70	16586	Csa4M290200.1,Csa6M498410.1,Csa6M498430.1,Csa7M073500.1	9.20166	0.000939	0.02432
GO:0033303	quercetin O-glucoside biosynthetic process	biological_process	8	4	0.0571429	103	70	16586	Csa4M290200.1,Csa6M498410.1,Csa6M498430.1,Csa7M073500.1	9.20166	0.000939	0.02432
GO:0033329	kaempferol O-glucoside metabolic process	biological_process	5	4	0.0571429	103	70	16586	Csa4M290200.1,Csa6M498410.1,Csa6M498430.1,Csa7M073500.1	9.20166	0.000939	0.02432
GO:0033485	cyanidin 3-O-glucoside biosynthetic process	biological_process	7	4	0.0571429	103	70	16586	Csa4M290200.1,Csa6M498410.1,Csa6M498430.1,Csa7M073500.1	9.20166	0.000939	0.02432
GO:0033302	quercetin O-glucoside metabolic process	biological_process	7	4	0.0571429	103	70	16586	Csa4M290200.1,Csa6M498410.1,Csa6M498430.1,Csa7M073500.1	9.20166	0.000939	0.02432
GO:0034050	host programmed cell death induced by symbiont	biological_process	5	30	0.428571	4187	70	16586	Csa1M012100.1,Csa1M033030.1,Csa1M042350.1,Csa1M064800.1,Csa1M263970.1,Csa3M143570.1,Csa3M589590.1,Csa3M731810.1,Csa3M852620.1,Csa3M852630.1,Csa4M012390.1,Csa4M047970.1,Csa4M056620.1,Csa4M285780.1,Csa4M290200.1,Csa4M624960.1,Csa4M652640.1,Csa5M140450.1,Csa6M125240.1,Csa6M486960.1,Csa6M492250.1,Csa6M495000.1,Csa6M498410.1,Csa6M498430.1,Csa6M513530.1,Csa6M518170.1,Csa7M067410.1,Csa7M073500.1,Csa7M37…	1.6977	0.000954	0.02432
GO:1901038	cyanidin 3-O-glucoside metabolic process	biological_process	6	4	0.0571429	104	70	16586	Csa4M290200.1,Csa6M498410.1,Csa6M498430.1,Csa7M073500.1	9.11319	0.000974	0.0244742
GO:0010033	response to organic substance	biological_process	3	56	0.8	10298	70	16586	Csa1M012100.1,Csa1M033030.1,Csa1M042350.1,Csa1M064800.1,Csa1M263970.1,Csa1M324370.1,Csa2M074190.1,Csa2M074200.1,Csa2M258100.1,Csa3M143570.1,Csa3M589590.1,Csa3M731810.1,Csa3M778360.1,Csa3M778430.1,Csa3M841990.1,Csa3M852620.1,Csa3M852630.1,Csa4M001910.1,Csa4M012390.1,Csa4M047970.1,Csa4M051530.1,Csa4M056620.1,Csa4M129050.1,Csa4M280630.1,Csa4M285780.1,Csa4M286950.1,Csa4M286960.1,Csa4M290200.1,Csa4M31…	1.28848	0.000995	0.0245423
GO:0009411	response to UV	biological_process	5	26	0.371429	3409	70	16586	Csa1M042350.1,Csa1M064800.1,Csa1M263970.1,Csa2M074190.1,Csa2M074200.1,Csa3M143570.1,Csa3M731810.1,Csa3M841990.1,Csa3M852620.1,Csa3M852630.1,Csa4M051530.1,Csa4M129050.1,Csa4M290200.1,Csa4M624960.1,Csa4M652640.1,Csa5M150400.1,Csa6M125240.1,Csa6M445760.1,Csa6M446290.1,Csa6M492250.1,Csa6M498410.1,Csa6M498430.1,Csa7M018770.1,Csa7M067410.1,Csa7M073500.1,Csa7M378520.1	1.80713	0.00101	0.0245881
GO:0006865	amino acid transport	biological_process	9	24	0.342857	3031	70	16586	Csa1M012100.1,Csa1M064800.1,Csa1M324370.1,Csa2M074190.1,Csa2M074200.1,Csa2M404780.1,Csa3M589590.1,Csa3M731810.1,Csa4M012390.1,Csa4M056620.1,Csa4M285780.1,Csa4M290200.1,Csa4M624960.1,Csa4M652640.1,Csa5M515020.1,Csa6M486960.1,Csa6M495000.1,Csa6M498410.1,Csa6M498430.1,Csa6M513530.1,Csa6M525590.1,Csa7M067410.1,Csa7M073500.1,Csa7M379080.1	1.87616	0.00102	0.0246733
GO:0035443	tripeptide transmembrane transport	biological_process	9	4	0.0571429	106	70	16586	Csa1M324370.1,Csa2M074190.1,Csa2M074200.1,Csa4M056620.1	8.94124	0.00105	0.0250772
GO:0009751	response to salicylic acid stimulus	biological_process	5	29	0.414286	4008	70	16586	Csa1M012100.1,Csa1M033030.1,Csa1M042350.1,Csa1M064800.1,Csa1M263970.1,Csa1M324370.1,Csa3M731810.1,Csa3M841990.1,Csa3M852620.1,Csa3M852630.1,Csa4M012390.1,Csa4M056620.1,Csa4M285780.1,Csa4M290200.1,Csa4M624960.1,Csa4M652640.1,Csa5M515020.1,Csa6M125240.1,Csa6M486960.1,Csa6M492250.1,Csa6M495000.1,Csa6M498410.1,Csa6M498430.1,Csa6M513530.1,Csa6M518170.1,Csa7M039790.1,Csa7M067410.1,Csa7M073500.1,Csa7M37…	1.71441	0.00105	0.0250772
GO:0006787	porphyrin-containing compound catabolic process	biological_process	6	9	0.128571	613	70	16586	Csa1M263970.1,Csa1M324370.1,Csa2M074190.1,Csa2M074200.1,Csa4M290200.1,Csa4M645850.1,Csa6M498410.1,Csa6M498430.1,Csa7M073500.1	3.47877	0.00106	0.0250772
GO:0033015	tetrapyrrole catabolic process	biological_process	5	9	0.128571	613	70	16586	Csa1M263970.1,Csa1M324370.1,Csa2M074190.1,Csa2M074200.1,Csa4M290200.1,Csa4M645850.1,Csa6M498410.1,Csa6M498430.1,Csa7M073500.1	3.47877	0.00106	0.0250772
GO:0009733	response to auxin stimulus	biological_process	5	28	0.4	3812	70	16586	Csa1M042350.1,Csa1M064800.1,Csa1M263970.1,Csa1M324370.1,Csa2M074190.1,Csa2M074200.1,Csa2M258100.1,Csa3M143570.1,Csa3M731810.1,Csa3M778430.1,Csa3M852620.1,Csa3M852630.1,Csa4M012390.1,Csa4M047970.1,Csa4M051530.1,Csa4M056620.1,Csa4M624960.1,Csa4M652640.1,Csa5M150400.1,Csa6M125240.1,Csa6M486960.1,Csa6M492250.1,Csa6M513530.1,Csa6M518170.1,Csa6M525590.1,Csa7M008990.1,Csa7M067410.1,Csa7M378520.1	1.7404	0.00106	0.0250772
GO:0052386	cell wall thickening	biological_process	6	15	0.214286	1475	70	16586	Csa1M042350.1,Csa3M731810.1,Csa3M852620.1,Csa3M852630.1,Csa4M012390.1,Csa4M056620.1,Csa4M290200.1,Csa4M624960.1,Csa6M486960.1,Csa6M492250.1,Csa6M498410.1,Csa6M498430.1,Csa6M513530.1,Csa7M067410.1,Csa7M073500.1	2.40959	0.00107	0.0250772
GO:0009739	response to gibberellin stimulus	biological_process	5	19	0.271429	2143	70	16586	Csa1M033030.1,Csa1M042350.1,Csa1M064800.1,Csa1M263970.1,Csa3M731810.1,Csa3M841990.1,Csa3M852620.1,Csa3M852630.1,Csa4M012390.1,Csa4M047970.1,Csa4M624960.1,Csa4M652640.1,Csa5M221940.1,Csa6M014540.1,Csa6M486960.1,Csa6M492250.1,Csa6M513530.1,Csa7M047420.1,Csa7M067410.1	2.10075	0.00109	0.02544
GO:0035435	phosphate ion transmembrane transport	biological_process	9	5	0.0714286	185	70	16586	Csa2M074190.1,Csa2M074200.1,Csa4M056620.1,Csa5M160770.1,Csa5M606390.1	6.40386	0.0011	0.02544
GO:0042573	retinoic acid metabolic process	biological_process	9	7	0.1	382	70	16586	Csa3M852620.1,Csa3M852630.1,Csa4M290200.1,Csa6M492250.1,Csa6M498410.1,Csa6M498430.1,Csa7M073500.1	4.34188	0.00112	0.0257777
GO:0048878	chemical homeostasis	biological_process	4	32	0.457143	4643	70	16586	Csa1M064800.1,Csa1M263970.1,Csa1M324370.1,Csa2M074190.1,Csa2M074200.1,Csa2M404780.1,Csa3M589590.1,Csa3M731810.1,Csa3M852620.1,Csa3M852630.1,Csa4M001910.1,Csa4M047970.1,Csa4M056620.1,Csa4M285780.1,Csa4M286950.1,Csa4M286960.1,Csa4M290200.1,Csa4M624960.1,Csa5M026190.1,Csa6M117710.1,Csa6M125240.1,Csa6M445760.1,Csa6M446290.1,Csa6M492250.1,Csa6M495000.1,Csa6M498410.1,Csa6M498430.1,Csa6M525590.1,Csa7M01…	1.63303	0.00115	0.0258522
GO:1900000	regulation of anthocyanin catabolic process	biological_process	8	4	0.0571429	109	70	16586	Csa4M290200.1,Csa6M498410.1,Csa6M498430.1,Csa7M073500.1	8.69515	0.00116	0.0258522
GO:0046284	anthocyanin-containing compound catabolic process	biological_process	7	4	0.0571429	109	70	16586	Csa4M290200.1,Csa6M498410.1,Csa6M498430.1,Csa7M073500.1	8.69515	0.00116	0.0258522
GO:0010567	regulation of ketone catabolic process	biological_process	6	4	0.0571429	109	70	16586	Csa4M290200.1,Csa6M498410.1,Csa6M498430.1,Csa7M073500.1	8.69515	0.00116	0.0258522
GO:0046275	flavonoid catabolic process	biological_process	6	4	0.0571429	109	70	16586	Csa4M290200.1,Csa6M498410.1,Csa6M498430.1,Csa7M073500.1	8.69515	0.00116	0.0258522
GO:0042445	hormone metabolic process	biological_process	4	28	0.4	3842	70	16586	Csa1M064800.1,Csa1M263970.1,Csa3M731810.1,Csa3M778430.1,Csa3M841990.1,Csa3M852620.1,Csa3M852630.1,Csa4M012390.1,Csa4M047970.1,Csa4M051530.1,Csa4M056620.1,Csa4M280630.1,Csa4M285780.1,Csa4M290200.1,Csa4M624960.1,Csa5M150400.1,Csa6M125240.1,Csa6M486960.1,Csa6M492250.1,Csa6M495000.1,Csa6M498410.1,Csa6M498430.1,Csa6M513530.1,Csa7M039790.1,Csa7M067410.1,Csa7M073500.1,Csa7M379080.1,Csa7M432480.1	1.72681	0.00121	0.0264877
GO:0006953	acute-phase response	biological_process	6	5	0.0714286	189	70	16586	Csa4M290200.1,Csa4M624960.1,Csa6M498410.1,Csa6M498430.1,Csa7M073500.1	6.26833	0.00121	0.0264877
GO:0036248	phytochelatin 4 import into vacuole	biological_process	10	3	0.0428571	50	70	16586	Csa2M074190.1,Csa2M074200.1,Csa4M056620.1	14.2166	0.00122	0.0264877
GO:0036246	phytochelatin 2 import into vacuole	biological_process	10	3	0.0428571	50	70	16586	Csa2M074190.1,Csa2M074200.1,Csa4M056620.1	14.2166	0.00122	0.0264877
GO:0036249	cadmium ion import into vacuole	biological_process	11	3	0.0428571	50	70	16586	Csa2M074190.1,Csa2M074200.1,Csa4M056620.1	14.2166	0.00122	0.0264877
GO:0036247	phytochelatin 3 import into vacuole	biological_process	10	3	0.0428571	50	70	16586	Csa2M074190.1,Csa2M074200.1,Csa4M056620.1	14.2166	0.00122	0.0264877
GO:0046189	phenol-containing compound biosynthetic process	biological_process	5	6	0.0857143	285	70	16586	Csa3M852620.1,Csa3M852630.1,Csa4M280630.1,Csa6M492250.1,Csa7M039790.1,Csa7M379080.1	4.98827	0.00127	0.0273447
GO:0010243	response to organic nitrogen	biological_process	4	34	0.485714	5098	70	16586	Csa1M012100.1,Csa1M042350.1,Csa1M064800.1,Csa1M263970.1,Csa1M324370.1,Csa2M074190.1,Csa2M074200.1,Csa3M143570.1,Csa3M731810.1,Csa3M778430.1,Csa3M852620.1,Csa3M852630.1,Csa4M012390.1,Csa4M047970.1,Csa4M056620.1,Csa4M285780.1,Csa4M286950.1,Csa4M286960.1,Csa4M290200.1,Csa4M314440.1,Csa4M624960.1,Csa4M652640.1,Csa5M160770.1,Csa6M486960.1,Csa6M492250.1,Csa6M495000.1,Csa6M498410.1,Csa6M498430.1,Csa6M51…	1.58024	0.00131	0.0277645
GO:0009801	cinnamic acid ester metabolic process	biological_process	5	4	0.0571429	113	70	16586	Csa4M290200.1,Csa6M498410.1,Csa6M498430.1,Csa7M073500.1	8.38736	0.00133	0.0278386
GO:0008610	lipid biosynthetic process	biological_process	4	39	0.557143	6195	70	16586	Csa1M042350.1,Csa1M064800.1,Csa1M263970.1,Csa1M324370.1,Csa2M074190.1,Csa2M074200.1,Csa3M731810.1,Csa3M852620.1,Csa3M852630.1,Csa4M001910.1,Csa4M012390.1,Csa4M047970.1,Csa4M051530.1,Csa4M056620.1,Csa4M280630.1,Csa4M285780.1,Csa4M286950.1,Csa4M286960.1,Csa4M286970.1,Csa4M290200.1,Csa4M314440.1,Csa4M624960.1,Csa4M645850.1,Csa4M652640.1,Csa5M150400.1,Csa5M606390.1,Csa6M117710.1,Csa6M125240.1,Csa6M48…	1.49165	0.00133	0.0278386
GO:0006873	cellular ion homeostasis	biological_process	6	27	0.385714	3667	70	16586	Csa1M064800.1,Csa1M263970.1,Csa1M324370.1,Csa2M074190.1,Csa2M074200.1,Csa3M589590.1,Csa3M731810.1,Csa3M852620.1,Csa3M852630.1,Csa4M001910.1,Csa4M047970.1,Csa4M056620.1,Csa4M285780.1,Csa4M286950.1,Csa4M286960.1,Csa4M290200.1,Csa4M624960.1,Csa5M026190.1,Csa6M492250.1,Csa6M495000.1,Csa6M498410.1,Csa6M498430.1,Csa6M525590.1,Csa7M018770.1,Csa7M067410.1,Csa7M073500.1,Csa7M379080.1	1.7446	0.00133	0.0278386
GO:0055082	cellular chemical homeostasis	biological_process	5	28	0.4	3866	70	16586	Csa1M064800.1,Csa1M263970.1,Csa1M324370.1,Csa2M074190.1,Csa2M074200.1,Csa3M589590.1,Csa3M731810.1,Csa3M852620.1,Csa3M852630.1,Csa4M001910.1,Csa4M047970.1,Csa4M056620.1,Csa4M285780.1,Csa4M286950.1,Csa4M286960.1,Csa4M290200.1,Csa4M624960.1,Csa5M026190.1,Csa6M117710.1,Csa6M492250.1,Csa6M495000.1,Csa6M498410.1,Csa6M498430.1,Csa6M525590.1,Csa7M018770.1,Csa7M067410.1,Csa7M073500.1,Csa7M379080.1	1.71609	0.00134	0.0278503
GO:0031960	response to corticosteroid stimulus	biological_process	6	13	0.185714	1200	70	16586	Csa2M074190.1,Csa2M074200.1,Csa3M852620.1,Csa3M852630.1,Csa4M001910.1,Csa4M056620.1,Csa4M290200.1,Csa4M314440.1,Csa6M492250.1,Csa6M498410.1,Csa6M498430.1,Csa7M073500.1,Csa7M379080.1	2.56688	0.00137	0.0281515
GO:0015849	organic acid transport	biological_process	5	26	0.371429	3479	70	16586	Csa1M012100.1,Csa1M064800.1,Csa1M324370.1,Csa2M074190.1,Csa2M074200.1,Csa2M404780.1,Csa3M589590.1,Csa3M731810.1,Csa3M852620.1,Csa4M012390.1,Csa4M056620.1,Csa4M285780.1,Csa4M290200.1,Csa4M314440.1,Csa4M624960.1,Csa4M652640.1,Csa5M515020.1,Csa6M486960.1,Csa6M495000.1,Csa6M498410.1,Csa6M498430.1,Csa6M513530.1,Csa6M525590.1,Csa7M067410.1,Csa7M073500.1,Csa7M379080.1	1.77077	0.00137	0.0281515
GO:0046942	carboxylic acid transport	biological_process	8	26	0.371429	3479	70	16586	Csa1M012100.1,Csa1M064800.1,Csa1M324370.1,Csa2M074190.1,Csa2M074200.1,Csa2M404780.1,Csa3M589590.1,Csa3M731810.1,Csa3M852620.1,Csa4M012390.1,Csa4M056620.1,Csa4M285780.1,Csa4M290200.1,Csa4M314440.1,Csa4M624960.1,Csa4M652640.1,Csa5M515020.1,Csa6M486960.1,Csa6M495000.1,Csa6M498410.1,Csa6M498430.1,Csa6M513530.1,Csa6M525590.1,Csa7M067410.1,Csa7M073500.1,Csa7M379080.1	1.77077	0.00137	0.0281515
GO:0046149	pigment catabolic process	biological_process	4	9	0.128571	637	70	16586	Csa1M263970.1,Csa1M324370.1,Csa2M074190.1,Csa2M074200.1,Csa4M290200.1,Csa4M645850.1,Csa6M498410.1,Csa6M498430.1,Csa7M073500.1	3.3477	0.00138	0.0281515
GO:0015994	chlorophyll metabolic process	biological_process	6	13	0.185714	1201	70	16586	Csa1M263970.1,Csa1M324370.1,Csa2M074190.1,Csa2M074200.1,Csa3M852620.1,Csa3M852630.1,Csa4M001910.1,Csa4M056620.1,Csa4M286950.1,Csa4M286960.1,Csa4M645850.1,Csa6M492250.1,Csa7M039790.1	2.56474	0.00138	0.0281515
GO:0009942	longitudinal axis specification	biological_process	10	10	0.142857	770	70	16586	Csa1M064800.1,Csa3M143570.1,Csa3M731810.1,Csa4M012390.1,Csa4M047970.1,Csa4M624960.1,Csa6M486960.1,Csa6M513530.1,Csa7M067410.1,Csa7M378520.1	3.07718	0.00139	0.0282222
GO:0042546	cell wall biogenesis	biological_process	4	26	0.371429	3483	70	16586	Csa1M042350.1,Csa1M064800.1,Csa1M324370.1,Csa3M731810.1,Csa3M778360.1,Csa4M012390.1,Csa4M051530.1,Csa4M129050.1,Csa4M285780.1,Csa4M290200.1,Csa4M624960.1,Csa4M652640.1,Csa5M150400.1,Csa6M445760.1,Csa6M446290.1,Csa6M486960.1,Csa6M495000.1,Csa6M498410.1,Csa6M498430.1,Csa6M513530.1,Csa6M518170.1,Csa6M525590.1,Csa7M018770.1,Csa7M067410.1,Csa7M073500.1,Csa7M379080.1	1.76874	0.0014	0.0282222
GO:0042180	cellular ketone metabolic process	biological_process	4	31	0.442857	4494	70	16586	Csa1M042350.1,Csa1M064800.1,Csa1M263970.1,Csa1M324370.1,Csa3M143570.1,Csa3M589590.1,Csa3M731810.1,Csa3M828430.1,Csa3M852620.1,Csa3M852630.1,Csa4M001910.1,Csa4M012390.1,Csa4M047970.1,Csa4M056620.1,Csa4M290200.1,Csa4M624960.1,Csa4M652640.1,Csa6M117710.1,Csa6M445760.1,Csa6M446290.1,Csa6M486960.1,Csa6M492250.1,Csa6M498410.1,Csa6M498430.1,Csa6M513530.1,Csa6M518170.1,Csa7M039790.1,Csa7M067410.1,Csa7M07…	1.63445	0.00144	0.0287407
GO:0071995	phytochelatin import into vacuole	biological_process	9	3	0.0428571	53	70	16586	Csa2M074190.1,Csa2M074200.1,Csa4M056620.1	13.4119	0.00145	0.0287407
GO:0042178	xenobiotic catabolic process	biological_process	7	8	0.114286	518	70	16586	Csa3M852620.1,Csa3M852630.1,Csa4M001910.1,Csa4M290200.1,Csa6M492250.1,Csa6M498410.1,Csa6M498430.1,Csa7M073500.1	3.65935	0.00148	0.0289475
GO:0033993	response to lipid	biological_process	4	41	0.585714	6683	70	16586	Csa1M012100.1,Csa1M033030.1,Csa1M042350.1,Csa1M064800.1,Csa1M263970.1,Csa1M324370.1,Csa2M074190.1,Csa2M074200.1,Csa3M143570.1,Csa3M731810.1,Csa3M778360.1,Csa3M778430.1,Csa3M841990.1,Csa3M852620.1,Csa3M852630.1,Csa4M001910.1,Csa4M012390.1,Csa4M047970.1,Csa4M056620.1,Csa4M286950.1,Csa4M286960.1,Csa4M290200.1,Csa4M314440.1,Csa4M624960.1,Csa4M652640.1,Csa5M221940.1,Csa5M515020.1,Csa6M014540.1,Csa6M12…	1.45364	0.00149	0.0291379
GO:0045088	regulation of innate immune response	biological_process	6	31	0.442857	4506	70	16586	Csa1M012100.1,Csa1M033030.1,Csa1M042350.1,Csa1M064800.1,Csa1M263970.1,Csa2M074190.1,Csa2M074200.1,Csa3M143570.1,Csa3M589590.1,Csa3M731810.1,Csa3M852620.1,Csa3M852630.1,Csa4M012390.1,Csa4M047970.1,Csa4M056620.1,Csa4M285780.1,Csa4M290200.1,Csa4M624960.1,Csa4M652640.1,Csa6M125240.1,Csa6M486960.1,Csa6M492250.1,Csa6M495000.1,Csa6M498410.1,Csa6M498430.1,Csa6M513530.1,Csa6M518170.1,Csa7M067410.1,Csa7M07…	1.6301	0.00151	0.0293984
GO:0071996	glutathione import into vacuole	biological_process	13	3	0.0428571	54	70	16586	Csa2M074190.1,Csa2M074200.1,Csa4M056620.1	13.1635	0.00153	0.0296197
GO:0009403	toxin biosynthetic process	biological_process	5	6	0.0857143	297	70	16586	Csa3M852620.1,Csa3M852630.1,Csa6M445760.1,Csa6M446290.1,Csa6M492250.1,Csa7M039790.1	4.78672	0.00157	0.0303142
GO:0015995	chlorophyll biosynthetic process	biological_process	7	10	0.142857	785	70	16586	Csa2M074190.1,Csa2M074200.1,Csa3M852620.1,Csa3M852630.1,Csa4M001910.1,Csa4M056620.1,Csa4M286950.1,Csa4M286960.1,Csa6M492250.1,Csa7M039790.1	3.01838	0.00161	0.0307871
GO:0015711	organic anion transport	biological_process	7	26	0.371429	3516	70	16586	Csa1M012100.1,Csa1M064800.1,Csa1M324370.1,Csa2M074190.1,Csa2M074200.1,Csa2M404780.1,Csa3M589590.1,Csa3M731810.1,Csa3M852620.1,Csa4M012390.1,Csa4M056620.1,Csa4M285780.1,Csa4M290200.1,Csa4M314440.1,Csa4M624960.1,Csa4M652640.1,Csa5M515020.1,Csa6M486960.1,Csa6M495000.1,Csa6M498410.1,Csa6M498430.1,Csa6M513530.1,Csa6M525590.1,Csa7M067410.1,Csa7M073500.1,Csa7M379080.1	1.75214	0.00161	0.0307871
GO:0009414	response to water deprivation	biological_process	5	32	0.457143	4731	70	16586	Csa1M042350.1,Csa1M064800.1,Csa1M263970.1,Csa1M324370.1,Csa2M074190.1,Csa2M074200.1,Csa3M143570.1,Csa3M731810.1,Csa3M852620.1,Csa3M852630.1,Csa4M012390.1,Csa4M056620.1,Csa4M285780.1,Csa4M286950.1,Csa4M286960.1,Csa4M290200.1,Csa4M624960.1,Csa4M652640.1,Csa6M445760.1,Csa6M446290.1,Csa6M486960.1,Csa6M492250.1,Csa6M495000.1,Csa6M498410.1,Csa6M498430.1,Csa6M513530.1,Csa6M518170.1,Csa7M018770.1,Csa7M06…	1.60266	0.00162	0.0307871
GO:0009791	post-embryonic development	biological_process	4	48	0.685714	8376	70	16586	Csa1M033030.1,Csa1M042350.1,Csa1M064800.1,Csa1M263970.1,Csa1M324370.1,Csa2M074190.1,Csa2M074200.1,Csa2M166180.1,Csa2M404780.1,Csa3M143570.1,Csa3M731810.1,Csa3M841990.1,Csa3M852620.1,Csa3M852630.1,Csa3M890120.1,Csa4M012390.1,Csa4M047970.1,Csa4M051530.1,Csa4M056620.1,Csa4M129050.1,Csa4M285780.1,Csa4M286950.1,Csa4M286960.1,Csa4M290200.1,Csa4M624960.1,Csa4M652640.1,Csa5M026190.1,Csa5M150400.1,Csa5M22…	1.35784	0.00164	0.0311036
GO:0071385	cellular response to glucocorticoid stimulus	biological_process	9	6	0.0857143	301	70	16586	Csa4M001910.1,Csa4M290200.1,Csa6M498410.1,Csa6M498430.1,Csa7M073500.1,Csa7M379080.1	4.72311	0.00168	0.0317249
GO:0009415	response to water stimulus	biological_process	4	32	0.457143	4747	70	16586	Csa1M042350.1,Csa1M064800.1,Csa1M263970.1,Csa1M324370.1,Csa2M074190.1,Csa2M074200.1,Csa3M143570.1,Csa3M731810.1,Csa3M852620.1,Csa3M852630.1,Csa4M012390.1,Csa4M056620.1,Csa4M285780.1,Csa4M286950.1,Csa4M286960.1,Csa4M290200.1,Csa4M624960.1,Csa4M652640.1,Csa6M445760.1,Csa6M446290.1,Csa6M486960.1,Csa6M492250.1,Csa6M495000.1,Csa6M498410.1,Csa6M498430.1,Csa6M513530.1,Csa6M518170.1,Csa7M018770.1,Csa7M06…	1.59726	0.00172	0.0322283
GO:0006576	cellular biogenic amine metabolic process	biological_process	6	18	0.257143	2052	70	16586	Csa1M042350.1,Csa1M324370.1,Csa3M841990.1,Csa3M852620.1,Csa3M852630.1,Csa4M056620.1,Csa4M280630.1,Csa4M285780.1,Csa4M290200.1,Csa6M445760.1,Csa6M446290.1,Csa6M492250.1,Csa6M495000.1,Csa6M498410.1,Csa6M498430.1,Csa7M039790.1,Csa7M073500.1,Csa7M379080.1	2.07845	0.00173	0.0324295
GO:0044707	single-multicellular organism process	biological_process	2	62	0.885714	12196	70	16586	Csa1M012100.1,Csa1M033030.1,Csa1M042350.1,Csa1M064800.1,Csa1M263970.1,Csa1M324370.1,Csa2M074190.1,Csa2M074200.1,Csa2M166180.1,Csa2M404780.1,Csa3M143570.1,Csa3M589590.1,Csa3M731810.1,Csa3M778360.1,Csa3M778430.1,Csa3M828430.1,Csa3M841990.1,Csa3M852620.1,Csa3M852630.1,Csa3M890120.1,Csa4M001910.1,Csa4M012390.1,Csa4M047970.1,Csa4M051530.1,Csa4M056620.1,Csa4M129050.1,Csa4M280630.1,Csa4M285780.1,Csa4M28…	1.20453	0.00176	0.0325373
GO:0051187	cofactor catabolic process	biological_process	4	9	0.128571	660	70	16586	Csa1M263970.1,Csa1M324370.1,Csa2M074190.1,Csa2M074200.1,Csa4M290200.1,Csa4M645850.1,Csa6M498410.1,Csa6M498430.1,Csa7M073500.1	3.23104	0.00176	0.0325373
GO:0071994	phytochelatin transmembrane transport	biological_process	8	3	0.0428571	57	70	16586	Csa2M074190.1,Csa2M074200.1,Csa4M056620.1	12.4707	0.00179	0.0325393
GO:0071993	phytochelatin transport	biological_process	7	3	0.0428571	57	70	16586	Csa2M074190.1,Csa2M074200.1,Csa4M056620.1	12.4707	0.00179	0.0325393
GO:0044272	sulfur compound biosynthetic process	biological_process	4	28	0.4	3939	70	16586	Csa1M042350.1,Csa1M263970.1,Csa1M324370.1,Csa3M143570.1,Csa3M731810.1,Csa3M841990.1,Csa3M852620.1,Csa3M852630.1,Csa4M012390.1,Csa4M051530.1,Csa4M285780.1,Csa4M286950.1,Csa4M286960.1,Csa4M290200.1,Csa4M624960.1,Csa5M150400.1,Csa6M125240.1,Csa6M486960.1,Csa6M492250.1,Csa6M495000.1,Csa6M498410.1,Csa6M498430.1,Csa6M513530.1,Csa7M067410.1,Csa7M073500.1,Csa7M378520.1,Csa7M379080.1,Csa7M432480.1	1.68429	0.0018	0.0327031
GO:0044711	single-organism biosynthetic process	biological_process	3	48	0.685714	8413	70	16586	Csa1M012100.1,Csa1M042350.1,Csa1M064800.1,Csa1M263970.1,Csa1M324370.1,Csa2M074190.1,Csa2M074200.1,Csa3M143570.1,Csa3M589590.1,Csa3M731810.1,Csa3M841990.1,Csa3M852620.1,Csa3M852630.1,Csa4M001910.1,Csa4M012390.1,Csa4M047970.1,Csa4M051530.1,Csa4M056620.1,Csa4M129050.1,Csa4M280630.1,Csa4M285780.1,Csa4M286950.1,Csa4M286960.1,Csa4M286970.1,Csa4M290200.1,Csa4M314440.1,Csa4M624960.1,Csa4M652640.1,Csa5M15…	1.35187	0.00184	0.0332467
GO:0080086	stamen filament development	biological_process	11	5	0.0714286	208	70	16586	Csa1M042350.1,Csa3M143570.1,Csa4M286950.1,Csa4M286960.1,Csa7M378520.1	5.69574	0.00185	0.0332467
GO:0048513	organ development	biological_process	5	54	0.771429	9950	70	16586	Csa1M033030.1,Csa1M042350.1,Csa1M064800.1,Csa1M263970.1,Csa2M074190.1,Csa2M074200.1,Csa3M143570.1,Csa3M589590.1,Csa3M731810.1,Csa3M778360.1,Csa3M778430.1,Csa3M828430.1,Csa3M841990.1,Csa3M852620.1,Csa3M852630.1,Csa3M890120.1,Csa4M001910.1,Csa4M012390.1,Csa4M047970.1,Csa4M051530.1,Csa4M056620.1,Csa4M129050.1,Csa4M280630.1,Csa4M285780.1,Csa4M286950.1,Csa4M286960.1,Csa4M290200.1,Csa4M314440.1,Csa4M62…	1.28592	0.00186	0.0333037
GO:0010035	response to inorganic substance	biological_process	3	46	0.657143	7929	70	16586	Csa1M042350.1,Csa1M064800.1,Csa1M263970.1,Csa1M324370.1,Csa2M074190.1,Csa2M074200.1,Csa2M404780.1,Csa3M143570.1,Csa3M731810.1,Csa3M778430.1,Csa3M852620.1,Csa3M852630.1,Csa4M012390.1,Csa4M047970.1,Csa4M051530.1,Csa4M056620.1,Csa4M129050.1,Csa4M285780.1,Csa4M286950.1,Csa4M286960.1,Csa4M290200.1,Csa4M314440.1,Csa4M624960.1,Csa4M652640.1,Csa5M026190.1,Csa5M150400.1,Csa5M599860.1,Csa5M606390.1,Csa6M12…	1.37462	0.00187	0.0333037
GO:0006857	oligopeptide transport	biological_process	7	15	0.214286	1562	70	16586	Csa1M042350.1,Csa1M064800.1,Csa1M324370.1,Csa2M074190.1,Csa2M074200.1,Csa2M404780.1,Csa3M731810.1,Csa4M012390.1,Csa4M056620.1,Csa4M624960.1,Csa4M652640.1,Csa5M606390.1,Csa6M486960.1,Csa6M513530.1,Csa7M067410.1	2.27538	0.0019	0.0333037
GO:0052317	camalexin metabolic process	biological_process	6	7	0.1	419	70	16586	Csa3M852620.1,Csa3M852630.1,Csa4M012390.1,Csa6M125240.1,Csa6M486960.1,Csa6M492250.1,Csa6M513530.1	3.95847	0.0019	0.0333037
GO:0010120	camalexin biosynthetic process	biological_process	7	7	0.1	419	70	16586	Csa3M852620.1,Csa3M852630.1,Csa4M012390.1,Csa6M125240.1,Csa6M486960.1,Csa6M492250.1,Csa6M513530.1	3.95847	0.0019	0.0333037
GO:0031668	cellular response to extracellular stimulus	biological_process	4	32	0.457143	4776	70	16586	Csa1M042350.1,Csa1M064800.1,Csa1M263970.1,Csa1M324370.1,Csa2M074190.1,Csa2M074200.1,Csa3M143570.1,Csa3M731810.1,Csa3M778430.1,Csa3M852620.1,Csa3M852630.1,Csa4M012390.1,Csa4M056620.1,Csa4M285780.1,Csa4M290200.1,Csa4M296140.1,Csa4M624960.1,Csa4M652640.1,Csa5M026190.1,Csa5M606390.1,Csa6M486960.1,Csa6M492250.1,Csa6M495000.1,Csa6M498410.1,Csa6M498430.1,Csa6M513530.1,Csa6M525590.1,Csa7M018770.1,Csa7M06…	1.58756	0.00191	0.0333037
GO:0080024	indolebutyric acid metabolic process	biological_process	6	4	0.0571429	125	70	16586	Csa4M290200.1,Csa6M498410.1,Csa6M498430.1,Csa7M073500.1	7.58217	0.00192	0.0333037
GO:0070301	cellular response to hydrogen peroxide	biological_process	7	14	0.2	1403	70	16586	Csa1M263970.1,Csa4M012390.1,Csa4M047970.1,Csa4M051530.1,Csa4M285780.1,Csa4M290200.1,Csa4M314440.1,Csa5M150400.1,Csa6M486960.1,Csa6M495000.1,Csa6M498410.1,Csa6M498430.1,Csa6M513530.1,Csa7M073500.1	2.36436	0.00192	0.0333037
GO:0009700	indole phytoalexin biosynthetic process	biological_process	6	7	0.1	420	70	16586	Csa3M852620.1,Csa3M852630.1,Csa4M012390.1,Csa6M125240.1,Csa6M486960.1,Csa6M492250.1,Csa6M513530.1	3.94905	0.00193	0.0333037
GO:0046217	indole phytoalexin metabolic process	biological_process	5	7	0.1	420	70	16586	Csa3M852620.1,Csa3M852630.1,Csa4M012390.1,Csa6M125240.1,Csa6M486960.1,Csa6M492250.1,Csa6M513530.1	3.94905	0.00193	0.0333037
GO:0006706	steroid catabolic process	biological_process	5	7	0.1	420	70	16586	Csa3M852620.1,Csa3M852630.1,Csa4M290200.1,Csa6M492250.1,Csa6M498410.1,Csa6M498430.1,Csa7M073500.1	3.94905	0.00193	0.0333037
GO:0031347	regulation of defense response	biological_process	5	34	0.485714	5207	70	16586	Csa1M012100.1,Csa1M033030.1,Csa1M042350.1,Csa1M064800.1,Csa1M263970.1,Csa2M074190.1,Csa2M074200.1,Csa3M143570.1,Csa3M589590.1,Csa3M731810.1,Csa3M852620.1,Csa3M852630.1,Csa4M012390.1,Csa4M047970.1,Csa4M056620.1,Csa4M285780.1,Csa4M286950.1,Csa4M286960.1,Csa4M290200.1,Csa4M314440.1,Csa4M624960.1,Csa4M652640.1,Csa6M125240.1,Csa6M486960.1,Csa6M492250.1,Csa6M495000.1,Csa6M498410.1,Csa6M498430.1,Csa6M51…	1.54716	0.00196	0.0336677
GO:0046244	salicylic acid catabolic process	biological_process	9	2	0.0285714	16	70	16586	Csa6M445760.1,Csa6M446290.1	29.6179	0.00203	0.0345522
GO:0043588	skin development	biological_process	7	5	0.0714286	213	70	16586	Csa2M074190.1,Csa2M074200.1,Csa4M056620.1,Csa4M314440.1,Csa7M379080.1	5.56204	0.00205	0.0345873
GO:0044106	cellular amine metabolic process	biological_process	5	19	0.271429	2259	70	16586	Csa1M042350.1,Csa1M324370.1,Csa3M828430.1,Csa3M841990.1,Csa3M852620.1,Csa3M852630.1,Csa4M056620.1,Csa4M280630.1,Csa4M285780.1,Csa4M290200.1,Csa6M445760.1,Csa6M446290.1,Csa6M492250.1,Csa6M495000.1,Csa6M498410.1,Csa6M498430.1,Csa7M039790.1,Csa7M073500.1,Csa7M379080.1	1.99288	0.00205	0.0345873
GO:0050776	regulation of immune response	biological_process	4	32	0.457143	4798	70	16586	Csa1M012100.1,Csa1M033030.1,Csa1M042350.1,Csa1M064800.1,Csa1M263970.1,Csa2M074190.1,Csa2M074200.1,Csa3M143570.1,Csa3M589590.1,Csa3M731810.1,Csa3M852620.1,Csa3M852630.1,Csa4M012390.1,Csa4M047970.1,Csa4M056620.1,Csa4M285780.1,Csa4M290200.1,Csa4M314440.1,Csa4M624960.1,Csa4M652640.1,Csa6M125240.1,Csa6M486960.1,Csa6M492250.1,Csa6M495000.1,Csa6M498410.1,Csa6M498430.1,Csa6M513530.1,Csa6M518170.1,Csa7M06…	1.58028	0.00207	0.0348871
GO:0071496	cellular response to external stimulus	biological_process	3	32	0.457143	4800	70	16586	Csa1M042350.1,Csa1M064800.1,Csa1M263970.1,Csa1M324370.1,Csa2M074190.1,Csa2M074200.1,Csa3M143570.1,Csa3M731810.1,Csa3M778430.1,Csa3M852620.1,Csa3M852630.1,Csa4M012390.1,Csa4M056620.1,Csa4M285780.1,Csa4M290200.1,Csa4M296140.1,Csa4M624960.1,Csa4M652640.1,Csa5M026190.1,Csa5M606390.1,Csa6M486960.1,Csa6M492250.1,Csa6M495000.1,Csa6M498410.1,Csa6M498430.1,Csa6M513530.1,Csa6M525590.1,Csa7M018770.1,Csa7M06…	1.57962	0.00209	0.0350303
GO:0032502	developmental process	biological_process	1	62	0.885714	12250	70	16586	Csa1M012100.1,Csa1M033030.1,Csa1M042350.1,Csa1M064800.1,Csa1M263970.1,Csa1M324370.1,Csa2M074190.1,Csa2M074200.1,Csa2M166180.1,Csa2M404780.1,Csa3M143570.1,Csa3M589590.1,Csa3M731810.1,Csa3M778360.1,Csa3M778430.1,Csa3M828430.1,Csa3M841990.1,Csa3M852620.1,Csa3M852630.1,Csa3M890120.1,Csa4M001910.1,Csa4M012390.1,Csa4M047970.1,Csa4M051530.1,Csa4M056620.1,Csa4M129050.1,Csa4M280630.1,Csa4M285780.1,Csa4M28…	1.19922	0.00211	0.0352756
GO:0032501	multicellular organismal process	biological_process	1	62	0.885714	12251	70	16586	Csa1M012100.1,Csa1M033030.1,Csa1M042350.1,Csa1M064800.1,Csa1M263970.1,Csa1M324370.1,Csa2M074190.1,Csa2M074200.1,Csa2M166180.1,Csa2M404780.1,Csa3M143570.1,Csa3M589590.1,Csa3M731810.1,Csa3M778360.1,Csa3M778430.1,Csa3M828430.1,Csa3M841990.1,Csa3M852620.1,Csa3M852630.1,Csa3M890120.1,Csa4M001910.1,Csa4M012390.1,Csa4M047970.1,Csa4M051530.1,Csa4M056620.1,Csa4M129050.1,Csa4M280630.1,Csa4M285780.1,Csa4M28…	1.19912	0.00212	0.0352798
GO:0046394	carboxylic acid biosynthetic process	biological_process	7	42	0.6	7031	70	16586	Csa1M012100.1,Csa1M042350.1,Csa1M064800.1,Csa1M263970.1,Csa1M324370.1,Csa2M074190.1,Csa2M074200.1,Csa3M143570.1,Csa3M731810.1,Csa3M841990.1,Csa3M852620.1,Csa3M852630.1,Csa4M012390.1,Csa4M047970.1,Csa4M051530.1,Csa4M056620.1,Csa4M129050.1,Csa4M280630.1,Csa4M285780.1,Csa4M286950.1,Csa4M286960.1,Csa4M286970.1,Csa4M290200.1,Csa4M314440.1,Csa4M624960.1,Csa4M652640.1,Csa5M150400.1,Csa6M445760.1,Csa6M44…	1.41539	0.00221	0.0363751
GO:0009651	response to salt stress	biological_process	4	37	0.528571	5901	70	16586	Csa1M042350.1,Csa1M064800.1,Csa1M263970.1,Csa1M324370.1,Csa2M074190.1,Csa2M074200.1,Csa3M143570.1,Csa3M589590.1,Csa3M731810.1,Csa4M012390.1,Csa4M051530.1,Csa4M056620.1,Csa4M129050.1,Csa4M285780.1,Csa4M286950.1,Csa4M286960.1,Csa4M290200.1,Csa4M624960.1,Csa4M652640.1,Csa5M150400.1,Csa5M221940.1,Csa5M515020.1,Csa6M014540.1,Csa6M117710.1,Csa6M486960.1,Csa6M492250.1,Csa6M495000.1,Csa6M498410.1,Csa6M49…	1.48566	0.00225	0.0367532
GO:0016053	organic acid biosynthetic process	biological_process	5	42	0.6	7038	70	16586	Csa1M012100.1,Csa1M042350.1,Csa1M064800.1,Csa1M263970.1,Csa1M324370.1,Csa2M074190.1,Csa2M074200.1,Csa3M143570.1,Csa3M731810.1,Csa3M841990.1,Csa3M852620.1,Csa3M852630.1,Csa4M012390.1,Csa4M047970.1,Csa4M051530.1,Csa4M056620.1,Csa4M129050.1,Csa4M280630.1,Csa4M285780.1,Csa4M286950.1,Csa4M286960.1,Csa4M286970.1,Csa4M290200.1,Csa4M314440.1,Csa4M624960.1,Csa4M652640.1,Csa5M150400.1,Csa6M445760.1,Csa6M44…	1.41398	0.00226	0.0367532
GO:0021700	developmental maturation	biological_process	3	32	0.457143	4821	70	16586	Csa1M042350.1,Csa1M064800.1,Csa1M263970.1,Csa2M074190.1,Csa2M074200.1,Csa3M143570.1,Csa3M731810.1,Csa3M841990.1,Csa3M852620.1,Csa3M852630.1,Csa4M047970.1,Csa4M051530.1,Csa4M056620.1,Csa4M129050.1,Csa4M280630.1,Csa4M285780.1,Csa4M290200.1,Csa4M624960.1,Csa4M652640.1,Csa5M150400.1,Csa5M221940.1,Csa6M014540.1,Csa6M492250.1,Csa6M495000.1,Csa6M498410.1,Csa6M498430.1,Csa7M018770.1,Csa7M047420.1,Csa7M06…	1.57274	0.00226	0.0367532
GO:0006979	response to oxidative stress	biological_process	3	35	0.5	5466	70	16586	Csa1M042350.1,Csa1M064800.1,Csa1M263970.1,Csa2M074190.1,Csa2M074200.1,Csa3M731810.1,Csa3M852620.1,Csa3M852630.1,Csa4M012390.1,Csa4M047970.1,Csa4M051530.1,Csa4M056620.1,Csa4M285780.1,Csa4M286950.1,Csa4M286960.1,Csa4M290200.1,Csa4M314440.1,Csa4M624960.1,Csa4M645850.1,Csa4M652640.1,Csa5M150400.1,Csa6M125240.1,Csa6M445760.1,Csa6M446290.1,Csa6M486960.1,Csa6M492250.1,Csa6M495000.1,Csa6M498410.1,Csa6M49…	1.5172	0.00228	0.0368174
GO:0080169	cellular response to boron-containing substance deprivation	biological_process	7	3	0.0428571	62	70	16586	Csa4M012390.1,Csa6M486960.1,Csa6M513530.1	11.465	0.00228	0.0368174
GO:0071384	cellular response to corticosteroid stimulus	biological_process	8	6	0.0857143	320	70	16586	Csa4M001910.1,Csa4M290200.1,Csa6M498410.1,Csa6M498430.1,Csa7M073500.1,Csa7M379080.1	4.44268	0.00229	0.0368174
GO:0001523	retinoid metabolic process	biological_process	8	7	0.1	433	70	16586	Csa3M852620.1,Csa3M852630.1,Csa4M290200.1,Csa6M492250.1,Csa6M498410.1,Csa6M498430.1,Csa7M073500.1	3.83048	0.00229	0.0368174
GO:0019725	cellular homeostasis	biological_process	4	29	0.414286	4206	70	16586	Csa1M064800.1,Csa1M263970.1,Csa1M324370.1,Csa2M074190.1,Csa2M074200.1,Csa3M589590.1,Csa3M731810.1,Csa3M841990.1,Csa3M852620.1,Csa3M852630.1,Csa4M001910.1,Csa4M047970.1,Csa4M056620.1,Csa4M285780.1,Csa4M286950.1,Csa4M286960.1,Csa4M290200.1,Csa4M624960.1,Csa5M026190.1,Csa6M117710.1,Csa6M492250.1,Csa6M495000.1,Csa6M498410.1,Csa6M498430.1,Csa6M525590.1,Csa7M018770.1,Csa7M067410.1,Csa7M073500.1,Csa7M37…	1.6337	0.00233	0.0372779
GO:0052482	defense response by cell wall thickening	biological_process	7	12	0.171429	1124	70	16586	Csa1M042350.1,Csa3M731810.1,Csa3M852620.1,Csa3M852630.1,Csa4M056620.1,Csa4M290200.1,Csa4M624960.1,Csa6M492250.1,Csa6M498410.1,Csa6M498430.1,Csa7M067410.1,Csa7M073500.1	2.52964	0.00242	0.0385779
GO:0052544	defense response by callose deposition in cell wall	biological_process	8	12	0.171429	1124	70	16586	Csa1M042350.1,Csa3M731810.1,Csa3M852620.1,Csa3M852630.1,Csa4M056620.1,Csa4M290200.1,Csa4M624960.1,Csa6M492250.1,Csa6M498410.1,Csa6M498430.1,Csa7M067410.1,Csa7M073500.1	2.52964	0.00242	0.0385779
GO:0042423	catecholamine biosynthetic process	biological_process	7	4	0.0571429	134	70	16586	Csa3M852620.1,Csa3M852630.1,Csa6M492250.1,Csa7M379080.1	7.07292	0.00247	0.0391453
GO:0097305	response to alcohol	biological_process	4	38	0.542857	6162	70	16586	Csa1M012100.1,Csa1M033030.1,Csa1M042350.1,Csa1M064800.1,Csa1M263970.1,Csa1M324370.1,Csa2M074190.1,Csa2M074200.1,Csa3M143570.1,Csa3M731810.1,Csa3M778360.1,Csa3M778430.1,Csa3M841990.1,Csa3M852620.1,Csa3M852630.1,Csa4M012390.1,Csa4M047970.1,Csa4M056620.1,Csa4M286950.1,Csa4M286960.1,Csa4M290200.1,Csa4M314440.1,Csa4M624960.1,Csa4M652640.1,Csa5M515020.1,Csa6M117710.1,Csa6M125240.1,Csa6M486960.1,Csa6M49…	1.46119	0.00255	0.0400328
GO:0010043	response to zinc ion	biological_process	5	16	0.228571	1780	70	16586	Csa1M064800.1,Csa1M263970.1,Csa2M404780.1,Csa3M731810.1,Csa3M852620.1,Csa3M852630.1,Csa4M012390.1,Csa4M285780.1,Csa4M624960.1,Csa5M026190.1,Csa6M486960.1,Csa6M492250.1,Csa6M495000.1,Csa6M513530.1,Csa7M067410.1,Csa7M379080.1	2.12982	0.00258	0.0402199
GO:0006664	glycolipid metabolic process	biological_process	6	16	0.228571	1781	70	16586	Csa1M064800.1,Csa3M731810.1,Csa3M852620.1,Csa3M852630.1,Csa4M012390.1,Csa4M290200.1,Csa4M624960.1,Csa4M652640.1,Csa5M606390.1,Csa6M486960.1,Csa6M492250.1,Csa6M498410.1,Csa6M498430.1,Csa6M513530.1,Csa7M067410.1,Csa7M073500.1	2.12863	0.0026	0.0402199
GO:0009920	cell plate formation involved in plant-type cell wall biogenesis	biological_process	9	4	0.0571429	136	70	16586	Csa4M290200.1,Csa6M498410.1,Csa6M498430.1,Csa7M073500.1	6.96891	0.00261	0.0402199
GO:0010048	vernalization response	biological_process	5	13	0.185714	1290	70	16586	Csa1M042350.1,Csa2M074190.1,Csa2M074200.1,Csa3M731810.1,Csa3M852620.1,Csa3M852630.1,Csa4M290200.1,Csa4M624960.1,Csa6M492250.1,Csa6M498410.1,Csa6M498430.1,Csa7M067410.1,Csa7M073500.1	2.3878	0.00262	0.0402199
GO:0046283	anthocyanin-containing compound metabolic process	biological_process	6	17	0.242857	1954	70	16586	Csa1M042350.1,Csa1M263970.1,Csa1M324370.1,Csa3M731810.1,Csa3M852620.1,Csa3M852630.1,Csa4M012390.1,Csa4M047970.1,Csa4M290200.1,Csa4M624960.1,Csa6M486960.1,Csa6M492250.1,Csa6M498410.1,Csa6M498430.1,Csa6M513530.1,Csa7M067410.1,Csa7M073500.1	2.06143	0.00262	0.0402199
GO:0045492	xylan biosynthetic process	biological_process	9	17	0.242857	1954	70	16586	Csa1M042350.1,Csa1M064800.1,Csa1M324370.1,Csa3M731810.1,Csa4M012390.1,Csa4M129050.1,Csa4M285780.1,Csa4M624960.1,Csa6M445760.1,Csa6M446290.1,Csa6M486960.1,Csa6M495000.1,Csa6M513530.1,Csa6M525590.1,Csa7M018770.1,Csa7M067410.1,Csa7M379080.1	2.06143	0.00262	0.0402199
GO:0010413	glucuronoxylan metabolic process	biological_process	9	17	0.242857	1954	70	16586	Csa1M042350.1,Csa1M064800.1,Csa1M324370.1,Csa3M731810.1,Csa4M012390.1,Csa4M129050.1,Csa4M285780.1,Csa4M624960.1,Csa6M445760.1,Csa6M446290.1,Csa6M486960.1,Csa6M495000.1,Csa6M513530.1,Csa6M525590.1,Csa7M018770.1,Csa7M067410.1,Csa7M379080.1	2.06143	0.00262	0.0402199
GO:0048608	reproductive structure development	biological_process	6	45	0.642857	7797	70	16586	Csa1M033030.1,Csa1M042350.1,Csa1M064800.1,Csa1M263970.1,Csa1M324370.1,Csa2M074190.1,Csa2M074200.1,Csa2M166180.1,Csa2M404780.1,Csa3M143570.1,Csa3M731810.1,Csa3M828430.1,Csa3M841990.1,Csa3M852620.1,Csa3M852630.1,Csa4M012390.1,Csa4M047970.1,Csa4M051530.1,Csa4M129050.1,Csa4M285780.1,Csa4M286950.1,Csa4M286960.1,Csa4M290200.1,Csa4M624960.1,Csa4M652640.1,Csa5M026190.1,Csa5M150400.1,Csa5M221940.1,Csa5M60…	1.3675	0.00265	0.0404816
GO:0061458	reproductive system development	biological_process	5	45	0.642857	7798	70	16586	Csa1M033030.1,Csa1M042350.1,Csa1M064800.1,Csa1M263970.1,Csa1M324370.1,Csa2M074190.1,Csa2M074200.1,Csa2M166180.1,Csa2M404780.1,Csa3M143570.1,Csa3M731810.1,Csa3M828430.1,Csa3M841990.1,Csa3M852620.1,Csa3M852630.1,Csa4M012390.1,Csa4M047970.1,Csa4M051530.1,Csa4M129050.1,Csa4M285780.1,Csa4M286950.1,Csa4M286960.1,Csa4M290200.1,Csa4M624960.1,Csa4M652640.1,Csa5M026190.1,Csa5M150400.1,Csa5M221940.1,Csa5M60…	1.36733	0.00266	0.0404816
GO:0048856	anatomical structure development	biological_process	2	60	0.857143	11725	70	16586	Csa1M012100.1,Csa1M033030.1,Csa1M042350.1,Csa1M064800.1,Csa1M263970.1,Csa1M324370.1,Csa2M074190.1,Csa2M074200.1,Csa2M166180.1,Csa2M404780.1,Csa3M143570.1,Csa3M589590.1,Csa3M731810.1,Csa3M778360.1,Csa3M778430.1,Csa3M828430.1,Csa3M841990.1,Csa3M852620.1,Csa3M852630.1,Csa3M890120.1,Csa4M001910.1,Csa4M012390.1,Csa4M047970.1,Csa4M051530.1,Csa4M056620.1,Csa4M129050.1,Csa4M280630.1,Csa4M285780.1,Csa4M28…	1.2125	0.00266	0.0404816
GO:0052695	cellular glucuronidation	biological_process	10	4	0.0571429	137	70	16586	Csa4M290200.1,Csa6M498410.1,Csa6M498430.1,Csa7M073500.1	6.91804	0.00268	0.0405337
GO:0000919	cell plate assembly	biological_process	7	4	0.0571429	137	70	16586	Csa4M290200.1,Csa6M498410.1,Csa6M498430.1,Csa7M073500.1	6.91804	0.00268	0.0405337
GO:0072330	monocarboxylic acid biosynthetic process	biological_process	8	35	0.5	5514	70	16586	Csa1M012100.1,Csa1M042350.1,Csa1M064800.1,Csa1M263970.1,Csa2M074190.1,Csa2M074200.1,Csa3M731810.1,Csa3M841990.1,Csa3M852620.1,Csa3M852630.1,Csa4M012390.1,Csa4M047970.1,Csa4M056620.1,Csa4M129050.1,Csa4M285780.1,Csa4M286950.1,Csa4M286960.1,Csa4M286970.1,Csa4M290200.1,Csa4M314440.1,Csa4M624960.1,Csa4M652640.1,Csa6M445760.1,Csa6M446290.1,Csa6M486960.1,Csa6M492250.1,Csa6M495000.1,Csa6M498410.1,Csa6M49…	1.50399	0.00269	0.0405513
GO:0070574	cadmium ion transmembrane transport	biological_process	10	4	0.0571429	138	70	16586	Csa2M074190.1,Csa2M074200.1,Csa4M056620.1,Csa7M379080.1	6.86791	0.00275	0.0413683
GO:0030003	cellular cation homeostasis	biological_process	7	23	0.328571	3066	70	16586	Csa1M064800.1,Csa1M263970.1,Csa1M324370.1,Csa2M074190.1,Csa2M074200.1,Csa3M589590.1,Csa3M731810.1,Csa3M852620.1,Csa3M852630.1,Csa4M001910.1,Csa4M047970.1,Csa4M056620.1,Csa4M285780.1,Csa4M286950.1,Csa4M286960.1,Csa4M624960.1,Csa5M026190.1,Csa6M492250.1,Csa6M495000.1,Csa6M525590.1,Csa7M018770.1,Csa7M067410.1,Csa7M379080.1	1.77746	0.00282	0.0422287
GO:0010154	fruit development	biological_process	7	32	0.457143	4889	70	16586	Csa1M042350.1,Csa1M064800.1,Csa1M263970.1,Csa1M324370.1,Csa2M074190.1,Csa2M074200.1,Csa2M404780.1,Csa3M143570.1,Csa3M731810.1,Csa3M841990.1,Csa3M852620.1,Csa3M852630.1,Csa4M012390.1,Csa4M047970.1,Csa4M051530.1,Csa4M285780.1,Csa4M290200.1,Csa4M624960.1,Csa4M652640.1,Csa5M150400.1,Csa5M606390.1,Csa6M486960.1,Csa6M492250.1,Csa6M495000.1,Csa6M498410.1,Csa6M498430.1,Csa6M513530.1,Csa6M518170.1,Csa7M06…	1.55086	0.00288	0.0429796
GO:0009888	tissue development	biological_process	3	44	0.628571	7595	70	16586	Csa1M042350.1,Csa1M064800.1,Csa1M263970.1,Csa1M324370.1,Csa2M074190.1,Csa2M074200.1,Csa3M143570.1,Csa3M589590.1,Csa3M731810.1,Csa3M778430.1,Csa3M841990.1,Csa3M852620.1,Csa3M852630.1,Csa4M001910.1,Csa4M012390.1,Csa4M047970.1,Csa4M051530.1,Csa4M056620.1,Csa4M129050.1,Csa4M280630.1,Csa4M285780.1,Csa4M290200.1,Csa4M314440.1,Csa4M624960.1,Csa4M652640.1,Csa5M150400.1,Csa5M221940.1,Csa5M606390.1,Csa6M01…	1.37268	0.00297	0.0441456
GO:0015804	neutral amino acid transport	biological_process	10	15	0.214286	1640	70	16586	Csa1M324370.1,Csa2M074190.1,Csa2M074200.1,Csa3M589590.1,Csa3M731810.1,Csa4M012390.1,Csa4M290200.1,Csa4M624960.1,Csa4M652640.1,Csa6M486960.1,Csa6M498410.1,Csa6M498430.1,Csa6M513530.1,Csa7M067410.1,Csa7M073500.1	2.16716	0.00305	0.0450961
GO:0071310	cellular response to organic substance	biological_process	5	47	0.671429	8328	70	16586	Csa1M012100.1,Csa1M033030.1,Csa1M042350.1,Csa1M064800.1,Csa1M263970.1,Csa1M324370.1,Csa2M074190.1,Csa2M074200.1,Csa2M258100.1,Csa3M143570.1,Csa3M589590.1,Csa3M731810.1,Csa3M841990.1,Csa3M852620.1,Csa3M852630.1,Csa4M001910.1,Csa4M012390.1,Csa4M047970.1,Csa4M051530.1,Csa4M056620.1,Csa4M280630.1,Csa4M285780.1,Csa4M286950.1,Csa4M286960.1,Csa4M290200.1,Csa4M314440.1,Csa4M624960.1,Csa4M645850.1,Csa4M65…	1.33721	0.00305	0.0450961
GO:0046467	membrane lipid biosynthetic process	biological_process	6	16	0.228571	1810	70	16586	Csa1M064800.1,Csa3M731810.1,Csa3M852620.1,Csa3M852630.1,Csa4M012390.1,Csa4M290200.1,Csa4M624960.1,Csa4M652640.1,Csa5M606390.1,Csa6M486960.1,Csa6M492250.1,Csa6M498410.1,Csa6M498430.1,Csa6M513530.1,Csa7M067410.1,Csa7M073500.1	2.09452	0.00306	0.0450961
GO:0009828	plant-type cell wall loosening	biological_process	7	3	0.0428571	69	70	16586	Csa5M221940.1,Csa6M014540.1,Csa7M047420.1	10.3019	0.00309	0.0454123
GO:1901698	response to nitrogen compound	biological_process	3	40	0.571429	6677	70	16586	Csa1M012100.1,Csa1M042350.1,Csa1M064800.1,Csa1M263970.1,Csa1M324370.1,Csa2M074190.1,Csa2M074200.1,Csa3M143570.1,Csa3M731810.1,Csa3M778430.1,Csa3M852620.1,Csa3M852630.1,Csa4M012390.1,Csa4M047970.1,Csa4M056620.1,Csa4M285780.1,Csa4M286950.1,Csa4M286960.1,Csa4M290200.1,Csa4M314440.1,Csa4M624960.1,Csa4M652640.1,Csa5M026190.1,Csa5M160770.1,Csa5M599860.1,Csa5M606390.1,Csa6M486960.1,Csa6M492250.1,Csa6M49…	1.41946	0.00312	0.0456961
GO:0034755	iron ion transmembrane transport	biological_process	10	5	0.0714286	236	70	16586	Csa2M074190.1,Csa2M074200.1,Csa2M404780.1,Csa4M056620.1,Csa7M018770.1	5.01998	0.00319	0.0465211
GO:0043090	amino acid import	biological_process	10	15	0.214286	1653	70	16586	Csa1M012100.1,Csa1M064800.1,Csa2M074190.1,Csa2M074200.1,Csa3M589590.1,Csa3M731810.1,Csa4M012390.1,Csa4M056620.1,Csa4M624960.1,Csa5M515020.1,Csa6M486960.1,Csa6M513530.1,Csa6M525590.1,Csa7M067410.1,Csa7M379080.1	2.15012	0.00329	0.0476518
GO:0006950	response to stress	biological_process	2	61	0.871429	12090	70	16586	Csa1M012100.1,Csa1M033030.1,Csa1M042350.1,Csa1M064800.1,Csa1M263970.1,Csa1M324370.1,Csa2M074190.1,Csa2M074200.1,Csa3M143570.1,Csa3M589590.1,Csa3M731810.1,Csa3M778430.1,Csa3M828430.1,Csa3M841990.1,Csa3M852620.1,Csa3M852630.1,Csa4M001910.1,Csa4M012390.1,Csa4M047970.1,Csa4M051530.1,Csa4M056620.1,Csa4M129050.1,Csa4M280630.1,Csa4M285780.1,Csa4M286950.1,Csa4M286960.1,Csa4M286970.1,Csa4M290200.1,Csa4M29…	1.19549	0.00335	0.048266
GO:0044283	small molecule biosynthetic process	biological_process	4	46	0.657143	8127	70	16586	Csa1M012100.1,Csa1M042350.1,Csa1M064800.1,Csa1M263970.1,Csa1M324370.1,Csa2M074190.1,Csa2M074200.1,Csa3M143570.1,Csa3M589590.1,Csa3M731810.1,Csa3M841990.1,Csa3M852620.1,Csa3M852630.1,Csa4M001910.1,Csa4M012390.1,Csa4M047970.1,Csa4M051530.1,Csa4M056620.1,Csa4M129050.1,Csa4M280630.1,Csa4M285780.1,Csa4M286950.1,Csa4M286960.1,Csa4M286970.1,Csa4M290200.1,Csa4M314440.1,Csa4M624960.1,Csa4M652640.1,Csa5M15…	1.34113	0.00348	0.0493207
GO:0034775	glutathione transmembrane transport	biological_process	12	3	0.0428571	72	70	16586	Csa2M074190.1,Csa2M074200.1,Csa4M056620.1	9.87262	0.00349	0.0493207
GO:0009819	drought recovery	biological_process	6	2	0.0285714	21	70	16586	Csa6M445760.1,Csa6M446290.1	22.566	0.0035	0.0493207
GO:0043606	formamide metabolic process	biological_process	5	2	0.0285714	21	70	16586	Csa6M445760.1,Csa6M446290.1	22.566	0.0035	0.0493207
GO:0019556	histidine catabolic process to glutamate and formamide	biological_process	11	2	0.0285714	21	70	16586	Csa6M445760.1,Csa6M446290.1	22.566	0.0035	0.0493207
GO:0019557	histidine catabolic process to glutamate and formate	biological_process	11	2	0.0285714	21	70	16586	Csa6M445760.1,Csa6M446290.1	22.566	0.0035	0.0493207
GO:0009826	unidimensional cell growth	biological_process	6	25	0.357143	3510	70	16586	Csa1M012100.1,Csa1M064800.1,Csa1M263970.1,Csa1M324370.1,Csa2M074190.1,Csa2M074200.1,Csa3M143570.1,Csa3M731810.1,Csa3M778360.1,Csa3M841990.1,Csa4M051530.1,Csa4M129050.1,Csa4M285780.1,Csa4M624960.1,Csa5M150400.1,Csa5M221940.1,Csa6M014540.1,Csa6M125240.1,Csa6M492250.1,Csa6M495000.1,Csa7M018770.1,Csa7M047420.1,Csa7M067410.1,Csa7M378520.1,Csa7M379080.1	1.68763	0.00355	0.049512
GO:0043478	pigment accumulation in response to UV light	biological_process	6	14	0.2	1500	70	16586	Csa1M064800.1,Csa2M074190.1,Csa2M074200.1,Csa3M143570.1,Csa3M731810.1,Csa3M841990.1,Csa4M051530.1,Csa4M129050.1,Csa4M624960.1,Csa5M150400.1,Csa6M492250.1,Csa7M018770.1,Csa7M067410.1,Csa7M378520.1	2.21147	0.00357	0.049512
GO:0043481	anthocyanin accumulation in tissues in response to UV light	biological_process	8	14	0.2	1500	70	16586	Csa1M064800.1,Csa2M074190.1,Csa2M074200.1,Csa3M143570.1,Csa3M731810.1,Csa3M841990.1,Csa4M051530.1,Csa4M129050.1,Csa4M624960.1,Csa5M150400.1,Csa6M492250.1,Csa7M018770.1,Csa7M067410.1,Csa7M378520.1	2.21147	0.00357	0.049512
GO:0043479	pigment accumulation in tissues in response to UV light	biological_process	7	14	0.2	1500	70	16586	Csa1M064800.1,Csa2M074190.1,Csa2M074200.1,Csa3M143570.1,Csa3M731810.1,Csa3M841990.1,Csa4M051530.1,Csa4M129050.1,Csa4M624960.1,Csa5M150400.1,Csa6M492250.1,Csa7M018770.1,Csa7M067410.1,Csa7M378520.1	2.21147	0.00357	0.049512
GO:0043480	pigment accumulation in tissues	biological_process	4	14	0.2	1500	70	16586	Csa1M064800.1,Csa2M074190.1,Csa2M074200.1,Csa3M143570.1,Csa3M731810.1,Csa3M841990.1,Csa4M051530.1,Csa4M129050.1,Csa4M624960.1,Csa5M150400.1,Csa6M492250.1,Csa7M018770.1,Csa7M067410.1,Csa7M378520.1	2.21147	0.00357	0.049512
GO:0043476	pigment accumulation	biological_process	3	14	0.2	1506	70	16586	Csa1M064800.1,Csa2M074190.1,Csa2M074200.1,Csa3M143570.1,Csa3M731810.1,Csa3M841990.1,Csa4M051530.1,Csa4M129050.1,Csa4M624960.1,Csa5M150400.1,Csa6M492250.1,Csa7M018770.1,Csa7M067410.1,Csa7M378520.1	2.20266	0.0037	0.0511119
GO:1901615	organic hydroxy compound metabolic process	biological_process	3	31	0.442857	4749	70	16586	Csa1M042350.1,Csa1M064800.1,Csa1M263970.1,Csa1M324370.1,Csa3M731810.1,Csa3M852620.1,Csa3M852630.1,Csa4M001910.1,Csa4M012390.1,Csa4M047970.1,Csa4M051530.1,Csa4M056620.1,Csa4M280630.1,Csa4M285780.1,Csa4M290200.1,Csa4M624960.1,Csa5M150400.1,Csa6M117710.1,Csa6M125240.1,Csa6M486960.1,Csa6M492250.1,Csa6M495000.1,Csa6M498410.1,Csa6M498430.1,Csa6M513530.1,Csa7M018770.1,Csa7M039790.1,Csa7M067410.1,Csa7M07…	1.54669	0.00371	0.0511119
GO:0060560	developmental growth involved in morphogenesis	biological_process	5	29	0.414286	4341	70	16586	Csa1M012100.1,Csa1M064800.1,Csa1M263970.1,Csa1M324370.1,Csa2M074190.1,Csa2M074200.1,Csa3M143570.1,Csa3M731810.1,Csa3M778360.1,Csa3M841990.1,Csa4M051530.1,Csa4M129050.1,Csa4M285780.1,Csa4M290200.1,Csa4M624960.1,Csa5M150400.1,Csa5M221940.1,Csa6M014540.1,Csa6M125240.1,Csa6M492250.1,Csa6M495000.1,Csa6M498410.1,Csa6M498430.1,Csa7M018770.1,Csa7M047420.1,Csa7M067410.1,Csa7M073500.1,Csa7M378520.1,Csa7M37…	1.58289	0.00384	0.0526944
GO:0016137	glycoside metabolic process	biological_process	4	7	0.1	477	70	16586	Csa3M852620.1,Csa3M852630.1,Csa4M290200.1,Csa6M492250.1,Csa6M498410.1,Csa6M498430.1,Csa7M073500.1	3.47715	0.00391	0.0533903
GO:0045491	xylan metabolic process	biological_process	8	17	0.242857	2033	70	16586	Csa1M042350.1,Csa1M064800.1,Csa1M324370.1,Csa3M731810.1,Csa4M012390.1,Csa4M129050.1,Csa4M285780.1,Csa4M624960.1,Csa6M445760.1,Csa6M446290.1,Csa6M486960.1,Csa6M495000.1,Csa6M513530.1,Csa6M525590.1,Csa7M018770.1,Csa7M067410.1,Csa7M379080.1	1.98132	0.00397	0.0540039
GO:0016045	detection of bacterium	biological_process	5	11	0.157143	1042	70	16586	Csa1M042350.1,Csa1M064800.1,Csa3M731810.1,Csa3M852620.1,Csa3M852630.1,Csa4M012390.1,Csa4M624960.1,Csa6M486960.1,Csa6M492250.1,Csa6M513530.1,Csa7M067410.1	2.50132	0.00406	0.0546549
GO:0006598	polyamine catabolic process	biological_process	8	8	0.114286	611	70	16586	Csa1M042350.1,Csa1M324370.1,Csa4M280630.1,Csa4M285780.1,Csa6M445760.1,Csa6M446290.1,Csa6M495000.1,Csa7M039790.1	3.10236	0.0041	0.0550081
GO:0071705	nitrogen compound transport	biological_process	4	37	0.528571	6088	70	16586	Csa1M012100.1,Csa1M042350.1,Csa1M064800.1,Csa1M263970.1,Csa1M324370.1,Csa2M074190.1,Csa2M074200.1,Csa2M404780.1,Csa3M589590.1,Csa3M731810.1,Csa3M778430.1,Csa3M852620.1,Csa3M852630.1,Csa4M012390.1,Csa4M047970.1,Csa4M056620.1,Csa4M285780.1,Csa4M290200.1,Csa4M624960.1,Csa4M652640.1,Csa5M026190.1,Csa5M515020.1,Csa5M599860.1,Csa5M606390.1,Csa6M117710.1,Csa6M486960.1,Csa6M492250.1,Csa6M495000.1,Csa6M49…	1.44003	0.00415	0.0556024
GO:0010224	response to UV-B	biological_process	6	16	0.228571	1876	70	16586	Csa1M042350.1,Csa1M263970.1,Csa3M731810.1,Csa3M852620.1,Csa3M852630.1,Csa4M290200.1,Csa4M624960.1,Csa4M652640.1,Csa6M125240.1,Csa6M445760.1,Csa6M446290.1,Csa6M492250.1,Csa6M498410.1,Csa6M498430.1,Csa7M067410.1,Csa7M073500.1	2.02083	0.00437	0.0583795
GO:0042939	tripeptide transport	biological_process	8	4	0.0571429	158	70	16586	Csa1M324370.1,Csa2M074190.1,Csa2M074200.1,Csa4M056620.1	5.99855	0.00446	0.0594519
GO:0080135	regulation of cellular response to stress	biological_process	5	31	0.442857	4804	70	16586	Csa1M012100.1,Csa1M033030.1,Csa1M042350.1,Csa1M064800.1,Csa1M263970.1,Csa3M143570.1,Csa3M589590.1,Csa3M731810.1,Csa3M852620.1,Csa3M852630.1,Csa4M012390.1,Csa4M047970.1,Csa4M056620.1,Csa4M285780.1,Csa4M290200.1,Csa4M314440.1,Csa4M624960.1,Csa4M652640.1,Csa6M117710.1,Csa6M125240.1,Csa6M486960.1,Csa6M492250.1,Csa6M495000.1,Csa6M498410.1,Csa6M498430.1,Csa6M513530.1,Csa6M518170.1,Csa7M067410.1,Csa7M07…	1.52898	0.00448	0.0595387
GO:0052805	imidazole-containing compound catabolic process	biological_process	5	2	0.0285714	24	70	16586	Csa6M445760.1,Csa6M446290.1	19.7452	0.00456	0.0601626
GO:0006548	histidine catabolic process	biological_process	10	2	0.0285714	24	70	16586	Csa6M445760.1,Csa6M446290.1	19.7452	0.00456	0.0601626
GO:0009077	histidine family amino acid catabolic process	biological_process	9	2	0.0285714	24	70	16586	Csa6M445760.1,Csa6M446290.1	19.7452	0.00456	0.0601626
GO:0035672	oligopeptide transmembrane transport	biological_process	8	4	0.0571429	160	70	16586	Csa1M324370.1,Csa2M074190.1,Csa2M074200.1,Csa4M056620.1	5.92357	0.00467	0.0612706
GO:0048653	anther development	biological_process	11	13	0.185714	1380	70	16586	Csa1M064800.1,Csa3M731810.1,Csa4M051530.1,Csa4M285780.1,Csa4M286950.1,Csa4M286960.1,Csa4M624960.1,Csa5M150400.1,Csa6M492250.1,Csa6M495000.1,Csa6M518170.1,Csa7M067410.1,Csa7M432480.1	2.23207	0.00467	0.0612706
GO:0016126	sterol biosynthetic process	biological_process	6	17	0.242857	2067	70	16586	Csa1M263970.1,Csa1M324370.1,Csa3M731810.1,Csa3M852620.1,Csa3M852630.1,Csa4M051530.1,Csa4M056620.1,Csa4M280630.1,Csa4M285780.1,Csa4M624960.1,Csa5M150400.1,Csa6M117710.1,Csa6M492250.1,Csa6M495000.1,Csa7M039790.1,Csa7M067410.1,Csa7M432480.1	1.94873	0.00471	0.0614052
GO:0048316	seed development	biological_process	8	30	0.428571	4613	70	16586	Csa1M042350.1,Csa1M064800.1,Csa1M263970.1,Csa1M324370.1,Csa2M074190.1,Csa2M074200.1,Csa2M404780.1,Csa3M143570.1,Csa3M731810.1,Csa3M841990.1,Csa3M852620.1,Csa3M852630.1,Csa4M012390.1,Csa4M047970.1,Csa4M285780.1,Csa4M290200.1,Csa4M624960.1,Csa4M652640.1,Csa5M606390.1,Csa6M486960.1,Csa6M492250.1,Csa6M495000.1,Csa6M498410.1,Csa6M498430.1,Csa6M513530.1,Csa6M518170.1,Csa7M067410.1,Csa7M073500.1,Csa7M37…	1.54092	0.0048	0.0623244
GO:1901617	organic hydroxy compound biosynthetic process	biological_process	4	26	0.371429	3793	70	16586	Csa1M042350.1,Csa1M064800.1,Csa1M263970.1,Csa1M324370.1,Csa3M731810.1,Csa3M852620.1,Csa3M852630.1,Csa4M012390.1,Csa4M047970.1,Csa4M051530.1,Csa4M056620.1,Csa4M280630.1,Csa4M285780.1,Csa4M624960.1,Csa5M150400.1,Csa6M117710.1,Csa6M125240.1,Csa6M486960.1,Csa6M492250.1,Csa6M495000.1,Csa6M513530.1,Csa7M018770.1,Csa7M039790.1,Csa7M067410.1,Csa7M379080.1,Csa7M432480.1	1.62418	0.00488	0.0631834
GO:0010410	hemicellulose metabolic process	biological_process	7	17	0.242857	2076	70	16586	Csa1M042350.1,Csa1M064800.1,Csa1M324370.1,Csa3M731810.1,Csa4M012390.1,Csa4M129050.1,Csa4M285780.1,Csa4M624960.1,Csa6M445760.1,Csa6M446290.1,Csa6M486960.1,Csa6M495000.1,Csa6M513530.1,Csa6M525590.1,Csa7M018770.1,Csa7M067410.1,Csa7M379080.1	1.94028	0.00492	0.0634244
GO:0009074	aromatic amino acid family catabolic process	biological_process	9	10	0.142857	918	70	16586	Csa3M841990.1,Csa3M852620.1,Csa3M852630.1,Csa4M290200.1,Csa6M445760.1,Csa6M446290.1,Csa6M492250.1,Csa6M498410.1,Csa6M498430.1,Csa7M073500.1	2.58108	0.00497	0.0637733
GO:0043545	molybdopterin cofactor metabolic process	biological_process	7	3	0.0428571	82	70	16586	Csa2M074190.1,Csa2M074200.1,Csa4M056620.1	8.66864	0.00502	0.0637733
GO:0019720	Mo-molybdopterin cofactor metabolic process	biological_process	8	3	0.0428571	82	70	16586	Csa2M074190.1,Csa2M074200.1,Csa4M056620.1	8.66864	0.00502	0.0637733
GO:0006777	Mo-molybdopterin cofactor biosynthetic process	biological_process	9	3	0.0428571	82	70	16586	Csa2M074190.1,Csa2M074200.1,Csa4M056620.1	8.66864	0.00502	0.0637733
GO:0032324	molybdopterin cofactor biosynthetic process	biological_process	8	3	0.0428571	82	70	16586	Csa2M074190.1,Csa2M074200.1,Csa4M056620.1	8.66864	0.00502	0.0637733
GO:0051189	prosthetic group metabolic process	biological_process	6	3	0.0428571	82	70	16586	Csa2M074190.1,Csa2M074200.1,Csa4M056620.1	8.66864	0.00502	0.0637733
GO:0009737	response to abscisic acid stimulus	biological_process	5	33	0.471429	5269	70	16586	Csa1M012100.1,Csa1M033030.1,Csa1M042350.1,Csa1M064800.1,Csa1M263970.1,Csa1M324370.1,Csa2M074190.1,Csa2M074200.1,Csa3M143570.1,Csa3M731810.1,Csa3M841990.1,Csa3M852620.1,Csa3M852630.1,Csa4M012390.1,Csa4M047970.1,Csa4M056620.1,Csa4M286950.1,Csa4M286960.1,Csa4M290200.1,Csa4M624960.1,Csa4M652640.1,Csa5M515020.1,Csa6M486960.1,Csa6M492250.1,Csa6M498410.1,Csa6M498430.1,Csa6M513530.1,Csa6M518170.1,Csa7M06…	1.48398	0.00506	0.064027
GO:0048469	cell maturation	biological_process	6	28	0.4	4215	70	16586	Csa1M042350.1,Csa1M064800.1,Csa2M074190.1,Csa2M074200.1,Csa3M143570.1,Csa3M731810.1,Csa3M841990.1,Csa3M852620.1,Csa3M852630.1,Csa4M047970.1,Csa4M051530.1,Csa4M129050.1,Csa4M280630.1,Csa4M285780.1,Csa4M290200.1,Csa4M624960.1,Csa5M150400.1,Csa5M221940.1,Csa6M014540.1,Csa6M492250.1,Csa6M495000.1,Csa6M498410.1,Csa6M498430.1,Csa7M018770.1,Csa7M047420.1,Csa7M067410.1,Csa7M073500.1,Csa7M378520.1	1.574	0.00512	0.0645665
GO:0046476	glycosylceramide biosynthetic process	biological_process	9	4	0.0571429	165	70	16586	Csa4M290200.1,Csa6M498410.1,Csa6M498430.1,Csa7M073500.1	5.74407	0.0052	0.0653776
GO:0002538	arachidonic acid metabolite production involved in inflammatory response	biological_process	6	2	0.0285714	26	70	16586	Csa4M001910.1,Csa4M286960.1	18.2264	0.00534	0.0668505
GO:0019585	glucuronate metabolic process	biological_process	9	4	0.0571429	167	70	16586	Csa4M290200.1,Csa6M498410.1,Csa6M498430.1,Csa7M073500.1	5.67528	0.00543	0.0677081
GO:0016139	glycoside catabolic process	biological_process	5	4	0.0571429	168	70	16586	Csa4M290200.1,Csa6M498410.1,Csa6M498430.1,Csa7M073500.1	5.6415	0.00554	0.068665
GO:0006063	uronic acid metabolic process	biological_process	8	4	0.0571429	168	70	16586	Csa4M290200.1,Csa6M498410.1,Csa6M498430.1,Csa7M073500.1	5.6415	0.00554	0.068665
GO:0042631	cellular response to water deprivation	biological_process	7	14	0.2	1578	70	16586	Csa1M064800.1,Csa3M731810.1,Csa3M852620.1,Csa3M852630.1,Csa4M012390.1,Csa4M290200.1,Csa4M624960.1,Csa6M486960.1,Csa6M492250.1,Csa6M498410.1,Csa6M498430.1,Csa6M513530.1,Csa7M067410.1,Csa7M073500.1	2.10215	0.00561	0.0691157
GO:0048588	developmental cell growth	biological_process	6	26	0.371429	3833	70	16586	Csa1M012100.1,Csa1M064800.1,Csa1M324370.1,Csa2M074190.1,Csa2M074200.1,Csa3M143570.1,Csa3M731810.1,Csa3M841990.1,Csa4M051530.1,Csa4M129050.1,Csa4M285780.1,Csa4M290200.1,Csa4M624960.1,Csa5M150400.1,Csa5M221940.1,Csa6M014540.1,Csa6M492250.1,Csa6M495000.1,Csa6M498410.1,Csa6M498430.1,Csa7M018770.1,Csa7M047420.1,Csa7M067410.1,Csa7M073500.1,Csa7M378520.1,Csa7M379080.1	1.60723	0.00565	0.069477
GO:0071462	cellular response to water stimulus	biological_process	6	14	0.2	1582	70	16586	Csa1M064800.1,Csa3M731810.1,Csa3M852620.1,Csa3M852630.1,Csa4M012390.1,Csa4M290200.1,Csa4M624960.1,Csa6M486960.1,Csa6M492250.1,Csa6M498410.1,Csa6M498430.1,Csa6M513530.1,Csa7M067410.1,Csa7M073500.1	2.09684	0.00573	0.0703308
GO:0009825	multidimensional cell growth	biological_process	4	14	0.2	1584	70	16586	Csa1M064800.1,Csa2M074190.1,Csa2M074200.1,Csa3M143570.1,Csa3M731810.1,Csa3M841990.1,Csa4M051530.1,Csa4M129050.1,Csa4M624960.1,Csa5M150400.1,Csa6M492250.1,Csa7M018770.1,Csa7M067410.1,Csa7M378520.1	2.09419	0.0058	0.0709445
GO:0009863	salicylic acid mediated signaling pathway	biological_process	8	25	0.357143	3640	70	16586	Csa1M012100.1,Csa1M033030.1,Csa1M042350.1,Csa1M064800.1,Csa1M263970.1,Csa3M731810.1,Csa3M852620.1,Csa3M852630.1,Csa4M012390.1,Csa4M056620.1,Csa4M285780.1,Csa4M290200.1,Csa4M624960.1,Csa4M652640.1,Csa6M125240.1,Csa6M486960.1,Csa6M492250.1,Csa6M495000.1,Csa6M498410.1,Csa6M498430.1,Csa6M513530.1,Csa6M518170.1,Csa7M067410.1,Csa7M073500.1,Csa7M379080.1	1.62735	0.00583	0.0712404
GO:0009617	response to bacterium	biological_process	4	32	0.457143	5100	70	16586	Csa1M012100.1,Csa1M033030.1,Csa1M042350.1,Csa1M064800.1,Csa1M263970.1,Csa1M324370.1,Csa2M074190.1,Csa2M074200.1,Csa3M731810.1,Csa3M852620.1,Csa3M852630.1,Csa4M012390.1,Csa4M056620.1,Csa4M285780.1,Csa4M286950.1,Csa4M286960.1,Csa4M290200.1,Csa4M314440.1,Csa4M624960.1,Csa4M652640.1,Csa5M515020.1,Csa6M125240.1,Csa6M486960.1,Csa6M492250.1,Csa6M495000.1,Csa6M498410.1,Csa6M498430.1,Csa6M513530.1,Csa6M52…	1.4867	0.00589	0.0717231
GO:0006790	sulfur compound metabolic process	biological_process	3	29	0.414286	4464	70	16586	Csa1M042350.1,Csa1M263970.1,Csa1M324370.1,Csa3M143570.1,Csa3M731810.1,Csa3M841990.1,Csa3M852620.1,Csa3M852630.1,Csa4M012390.1,Csa4M051530.1,Csa4M056620.1,Csa4M285780.1,Csa4M286950.1,Csa4M286960.1,Csa4M290200.1,Csa4M624960.1,Csa5M150400.1,Csa6M125240.1,Csa6M486960.1,Csa6M492250.1,Csa6M495000.1,Csa6M498410.1,Csa6M498430.1,Csa6M513530.1,Csa7M067410.1,Csa7M073500.1,Csa7M378520.1,Csa7M379080.1,Csa7M43…	1.53928	0.00591	0.0717777
GO:0002237	response to molecule of bacterial origin	biological_process	5	17	0.242857	2116	70	16586	Csa1M064800.1,Csa2M074190.1,Csa2M074200.1,Csa3M731810.1,Csa3M852620.1,Csa3M852630.1,Csa4M012390.1,Csa4M290200.1,Csa4M314440.1,Csa4M624960.1,Csa6M486960.1,Csa6M492250.1,Csa6M498410.1,Csa6M498430.1,Csa6M513530.1,Csa7M067410.1,Csa7M073500.1	1.90361	0.00597	0.0723943
GO:0016036	cellular response to phosphate starvation	biological_process	7	14	0.2	1592	70	16586	Csa1M064800.1,Csa3M731810.1,Csa3M852620.1,Csa3M852630.1,Csa4M012390.1,Csa4M296140.1,Csa4M624960.1,Csa4M652640.1,Csa5M606390.1,Csa6M486960.1,Csa6M492250.1,Csa6M513530.1,Csa7M067410.1,Csa7M379080.1	2.08367	0.00606	0.0732676
GO:0045087	innate immune response	biological_process	4	38	0.542857	6438	70	16586	Csa1M012100.1,Csa1M033030.1,Csa1M042350.1,Csa1M064800.1,Csa1M263970.1,Csa2M074190.1,Csa2M074200.1,Csa3M143570.1,Csa3M589590.1,Csa3M731810.1,Csa3M852620.1,Csa3M852630.1,Csa4M012390.1,Csa4M047970.1,Csa4M056620.1,Csa4M129050.1,Csa4M280630.1,Csa4M285780.1,Csa4M286950.1,Csa4M286960.1,Csa4M290200.1,Csa4M314440.1,Csa4M624960.1,Csa4M652640.1,Csa5M140450.1,Csa6M125240.1,Csa6M486960.1,Csa6M492250.1,Csa6M49…	1.39854	0.00609	0.0735347
GO:0009814	defense response, incompatible interaction	biological_process	5	30	0.428571	4687	70	16586	Csa1M012100.1,Csa1M033030.1,Csa1M042350.1,Csa1M064800.1,Csa1M263970.1,Csa2M074190.1,Csa2M074200.1,Csa3M731810.1,Csa3M852620.1,Csa3M852630.1,Csa4M012390.1,Csa4M056620.1,Csa4M129050.1,Csa4M280630.1,Csa4M286950.1,Csa4M286960.1,Csa4M290200.1,Csa4M624960.1,Csa4M652640.1,Csa6M125240.1,Csa6M486960.1,Csa6M492250.1,Csa6M498410.1,Csa6M498430.1,Csa6M513530.1,Csa6M518170.1,Csa6M525590.1,Csa7M067410.1,Csa7M07…	1.5166	0.00616	0.0741596
GO:0042742	defense response to bacterium	biological_process	5	28	0.4	4269	70	16586	Csa1M012100.1,Csa1M042350.1,Csa1M064800.1,Csa1M263970.1,Csa1M324370.1,Csa3M731810.1,Csa3M852620.1,Csa3M852630.1,Csa4M012390.1,Csa4M056620.1,Csa4M285780.1,Csa4M286950.1,Csa4M286960.1,Csa4M290200.1,Csa4M624960.1,Csa4M652640.1,Csa5M515020.1,Csa6M125240.1,Csa6M486960.1,Csa6M492250.1,Csa6M495000.1,Csa6M498410.1,Csa6M498430.1,Csa6M513530.1,Csa6M525590.1,Csa7M067410.1,Csa7M073500.1,Csa7M379080.1	1.55409	0.00618	0.0742637
GO:0010150	leaf senescence	biological_process	9	13	0.185714	1428	70	16586	Csa1M033030.1,Csa1M064800.1,Csa3M143570.1,Csa3M731810.1,Csa3M890120.1,Csa4M012390.1,Csa4M047970.1,Csa4M624960.1,Csa4M645850.1,Csa6M486960.1,Csa6M513530.1,Csa7M067410.1,Csa7M378520.1	2.15704	0.00622	0.0743131
GO:0048438	floral whorl development	biological_process	8	25	0.357143	3661	70	16586	Csa1M042350.1,Csa1M064800.1,Csa2M074190.1,Csa2M074200.1,Csa3M143570.1,Csa3M731810.1,Csa3M852620.1,Csa3M852630.1,Csa4M047970.1,Csa4M051530.1,Csa4M285780.1,Csa4M286950.1,Csa4M286960.1,Csa4M624960.1,Csa4M652640.1,Csa5M150400.1,Csa5M221940.1,Csa6M014540.1,Csa6M492250.1,Csa6M495000.1,Csa6M518170.1,Csa7M047420.1,Csa7M067410.1,Csa7M378520.1,Csa7M432480.1	1.61802	0.0063	0.0751605
GO:0071446	cellular response to salicylic acid stimulus	biological_process	7	25	0.357143	3667	70	16586	Csa1M012100.1,Csa1M033030.1,Csa1M042350.1,Csa1M064800.1,Csa1M263970.1,Csa3M731810.1,Csa3M852620.1,Csa3M852630.1,Csa4M012390.1,Csa4M056620.1,Csa4M285780.1,Csa4M290200.1,Csa4M624960.1,Csa4M652640.1,Csa6M125240.1,Csa6M486960.1,Csa6M492250.1,Csa6M495000.1,Csa6M498410.1,Csa6M498430.1,Csa6M513530.1,Csa6M518170.1,Csa7M067410.1,Csa7M073500.1,Csa7M379080.1	1.61537	0.00644	0.0766434
GO:0015774	polysaccharide transport	biological_process	6	3	0.0428571	90	70	16586	Csa2M074190.1,Csa2M074200.1,Csa4M056620.1	7.8981	0.00651	0.0772431
GO:0043473	pigmentation	biological_process	2	16	0.228571	1956	70	16586	Csa1M064800.1,Csa2M074190.1,Csa2M074200.1,Csa3M143570.1,Csa3M731810.1,Csa3M841990.1,Csa4M051530.1,Csa4M056620.1,Csa4M129050.1,Csa4M624960.1,Csa5M150400.1,Csa6M492250.1,Csa7M018770.1,Csa7M067410.1,Csa7M378520.1,Csa7M379080.1	1.93818	0.00655	0.077621
GO:0009627	systemic acquired resistance	biological_process	6	28	0.4	4287	70	16586	Csa1M012100.1,Csa1M033030.1,Csa1M042350.1,Csa1M064800.1,Csa1M263970.1,Csa2M074190.1,Csa2M074200.1,Csa3M731810.1,Csa3M852620.1,Csa3M852630.1,Csa4M012390.1,Csa4M056620.1,Csa4M129050.1,Csa4M280630.1,Csa4M290200.1,Csa4M624960.1,Csa4M652640.1,Csa6M125240.1,Csa6M486960.1,Csa6M492250.1,Csa6M498410.1,Csa6M498430.1,Csa6M513530.1,Csa6M518170.1,Csa6M525590.1,Csa7M067410.1,Csa7M073500.1,Csa7M379080.1	1.54756	0.00658	0.0777009
GO:0006970	response to osmotic stress	biological_process	3	37	0.528571	6239	70	16586	Csa1M042350.1,Csa1M064800.1,Csa1M263970.1,Csa1M324370.1,Csa2M074190.1,Csa2M074200.1,Csa3M143570.1,Csa3M589590.1,Csa3M731810.1,Csa4M012390.1,Csa4M051530.1,Csa4M056620.1,Csa4M129050.1,Csa4M285780.1,Csa4M286950.1,Csa4M286960.1,Csa4M290200.1,Csa4M624960.1,Csa4M652640.1,Csa5M150400.1,Csa5M221940.1,Csa5M515020.1,Csa6M014540.1,Csa6M117710.1,Csa6M486960.1,Csa6M492250.1,Csa6M495000.1,Csa6M498410.1,Csa6M49…	1.40517	0.00661	0.0778141
GO:0042168	heme metabolic process	biological_process	6	6	0.0857143	398	70	16586	Csa2M074190.1,Csa2M074200.1,Csa4M290200.1,Csa6M498410.1,Csa6M498430.1,Csa7M073500.1	3.572	0.00662	0.0778141
GO:0006586	indolalkylamine metabolic process	biological_process	7	11	0.157143	1113	70	16586	Csa1M042350.1,Csa3M841990.1,Csa3M852620.1,Csa3M852630.1,Csa4M290200.1,Csa6M492250.1,Csa6M498410.1,Csa6M498430.1,Csa7M039790.1,Csa7M073500.1,Csa7M379080.1	2.34175	0.00663	0.0778141
GO:0007263	nitric oxide mediated signal transduction	biological_process	7	3	0.0428571	91	70	16586	Csa4M012390.1,Csa6M486960.1,Csa6M513530.1	7.8113	0.00671	0.0783679
GO:0046618	drug export	biological_process	6	3	0.0428571	91	70	16586	Csa2M074190.1,Csa2M074200.1,Csa4M056620.1	7.8113	0.00671	0.0783679
GO:0032288	myelin assembly	biological_process	13	4	0.0571429	178	70	16586	Csa4M290200.1,Csa6M498410.1,Csa6M498430.1,Csa7M073500.1	5.32456	0.00678	0.079027
GO:0006066	alcohol metabolic process	biological_process	4	28	0.4	4297	70	16586	Csa1M064800.1,Csa1M263970.1,Csa1M324370.1,Csa3M731810.1,Csa3M852620.1,Csa3M852630.1,Csa4M001910.1,Csa4M012390.1,Csa4M047970.1,Csa4M051530.1,Csa4M056620.1,Csa4M280630.1,Csa4M285780.1,Csa4M290200.1,Csa4M624960.1,Csa5M150400.1,Csa6M117710.1,Csa6M125240.1,Csa6M486960.1,Csa6M492250.1,Csa6M495000.1,Csa6M498410.1,Csa6M498430.1,Csa6M513530.1,Csa7M039790.1,Csa7M067410.1,Csa7M073500.1,Csa7M432480.1	1.54396	0.0068	0.079027
GO:0070592	cell wall polysaccharide biosynthetic process	biological_process	8	17	0.242857	2145	70	16586	Csa1M042350.1,Csa1M064800.1,Csa1M324370.1,Csa3M731810.1,Csa4M012390.1,Csa4M129050.1,Csa4M285780.1,Csa4M624960.1,Csa6M445760.1,Csa6M446290.1,Csa6M486960.1,Csa6M495000.1,Csa6M513530.1,Csa6M525590.1,Csa7M018770.1,Csa7M067410.1,Csa7M379080.1	1.87787	0.00684	0.079027
GO:0050691	regulation of defense response to virus by host	biological_process	7	3	0.0428571	92	70	16586	Csa4M012390.1,Csa6M486960.1,Csa6M513530.1	7.7264	0.00691	0.0795187
GO:0006779	porphyrin-containing compound biosynthetic process	biological_process	6	10	0.142857	963	70	16586	Csa2M074190.1,Csa2M074200.1,Csa3M852620.1,Csa3M852630.1,Csa4M001910.1,Csa4M056620.1,Csa4M286950.1,Csa4M286960.1,Csa6M492250.1,Csa7M039790.1	2.46047	0.00692	0.0795187
GO:0034312	diol biosynthetic process	biological_process	5	5	0.0714286	284	70	16586	Csa3M852620.1,Csa3M852630.1,Csa6M492250.1,Csa7M039790.1,Csa7M379080.1	4.17153	0.00695	0.0797229
GO:0043290	apocarotenoid catabolic process	biological_process	7	4	0.0571429	180	70	16586	Csa4M290200.1,Csa6M498410.1,Csa6M498430.1,Csa7M073500.1	5.2654	0.00705	0.0801588
GO:0046345	abscisic acid catabolic process	biological_process	9	4	0.0571429	180	70	16586	Csa4M290200.1,Csa6M498410.1,Csa6M498430.1,Csa7M073500.1	5.2654	0.00705	0.0801588
GO:0010383	cell wall polysaccharide metabolic process	biological_process	6	19	0.271429	2524	70	16586	Csa1M042350.1,Csa1M064800.1,Csa1M324370.1,Csa3M731810.1,Csa4M012390.1,Csa4M056620.1,Csa4M129050.1,Csa4M285780.1,Csa4M624960.1,Csa6M445760.1,Csa6M446290.1,Csa6M486960.1,Csa6M495000.1,Csa6M513530.1,Csa6M525590.1,Csa7M018770.1,Csa7M067410.1,Csa7M379080.1,Csa7M432480.1	1.78364	0.00713	0.0809389
GO:0006688	glycosphingolipid biosynthetic process	biological_process	8	4	0.0571429	182	70	16586	Csa4M290200.1,Csa6M498410.1,Csa6M498430.1,Csa7M073500.1	5.20754	0.00733	0.0825023
GO:0010477	response to sulfur dioxide	biological_process	4	3	0.0428571	94	70	16586	Csa3M852620.1,Csa3M852630.1,Csa6M492250.1	7.56201	0.00734	0.0825023
GO:0034635	glutathione transport	biological_process	11	3	0.0428571	94	70	16586	Csa2M074190.1,Csa2M074200.1,Csa4M056620.1	7.56201	0.00734	0.0825023
GO:0010089	xylem development	biological_process	5	13	0.185714	1460	70	16586	Csa1M064800.1,Csa1M263970.1,Csa1M324370.1,Csa3M731810.1,Csa4M051530.1,Csa4M129050.1,Csa4M624960.1,Csa5M150400.1,Csa5M221940.1,Csa6M014540.1,Csa7M047420.1,Csa7M067410.1,Csa7M379080.1	2.10977	0.00746	0.0832341
GO:0009717	isoflavonoid biosynthetic process	biological_process	6	4	0.0571429	183	70	16586	Csa3M852620.1,Csa3M852630.1,Csa6M492250.1,Csa7M039790.1	5.17908	0.00747	0.0832341
GO:0046287	isoflavonoid metabolic process	biological_process	5	4	0.0571429	183	70	16586	Csa3M852620.1,Csa3M852630.1,Csa6M492250.1,Csa7M039790.1	5.17908	0.00747	0.0832341
GO:0010041	response to iron(III) ion	biological_process	6	5	0.0714286	289	70	16586	Csa1M263970.1,Csa3M852620.1,Csa3M852630.1,Csa6M492250.1,Csa7M379080.1	4.09936	0.00747	0.0832341
GO:0033700	phospholipid efflux	biological_process	7	3	0.0428571	95	70	16586	Csa2M074190.1,Csa2M074200.1,Csa4M056620.1	7.48241	0.00755	0.084017
GO:0050793	regulation of developmental process	biological_process	3	41	0.585714	7207	70	16586	Csa1M012100.1,Csa1M033030.1,Csa1M042350.1,Csa1M064800.1,Csa1M263970.1,Csa2M074190.1,Csa2M074200.1,Csa2M166180.1,Csa3M143570.1,Csa3M589590.1,Csa3M731810.1,Csa3M778360.1,Csa3M778430.1,Csa3M852620.1,Csa3M852630.1,Csa4M012390.1,Csa4M047970.1,Csa4M051530.1,Csa4M056620.1,Csa4M129050.1,Csa4M285780.1,Csa4M290200.1,Csa4M314440.1,Csa4M624960.1,Csa4M652640.1,Csa5M150400.1,Csa5M606390.1,Csa6M117710.1,Csa6M48…	1.34795	0.00765	0.0845967
GO:0042417	dopamine metabolic process	biological_process	7	4	0.0571429	185	70	16586	Csa3M852620.1,Csa3M852630.1,Csa6M492250.1,Csa7M379080.1	5.12309	0.00775	0.0854788
GO:0071603	endothelial cell-cell adhesion	biological_process	6	3	0.0428571	96	70	16586	Csa3M852620.1,Csa3M852630.1,Csa6M492250.1	7.40446	0.00777	0.0855406
GO:1901678	iron coordination entity transport	biological_process	5	4	0.0571429	186	70	16586	Csa2M074190.1,Csa2M074200.1,Csa2M404780.1,Csa4M056620.1	5.09555	0.0079	0.0864178
GO:0006952	defense response	biological_process	3	45	0.642857	8168	70	16586	Csa1M012100.1,Csa1M033030.1,Csa1M042350.1,Csa1M064800.1,Csa1M263970.1,Csa1M324370.1,Csa2M074190.1,Csa2M074200.1,Csa3M143570.1,Csa3M589590.1,Csa3M731810.1,Csa3M841990.1,Csa3M852620.1,Csa3M852630.1,Csa4M001910.1,Csa4M012390.1,Csa4M047970.1,Csa4M056620.1,Csa4M129050.1,Csa4M280630.1,Csa4M285780.1,Csa4M286950.1,Csa4M286960.1,Csa4M290200.1,Csa4M314440.1,Csa4M624960.1,Csa4M652640.1,Csa5M026190.1,Csa5M14…	1.30539	0.0079	0.0864178
GO:0010036	response to boron-containing substance	biological_process	3	3	0.0428571	97	70	16586	Csa4M012390.1,Csa6M486960.1,Csa6M513530.1	7.32813	0.008	0.0870062
GO:0080029	cellular response to boron-containing substance levels	biological_process	6	3	0.0428571	97	70	16586	Csa4M012390.1,Csa6M486960.1,Csa6M513530.1	7.32813	0.008	0.0870062
GO:0030153	bacteriocin immunity	biological_process	5	2	0.0285714	32	70	16586	Csa2M074190.1,Csa2M074200.1	14.8089	0.00803	0.0870062
GO:0009835	fruit ripening	biological_process	8	7	0.1	549	70	16586	Csa1M263970.1,Csa3M852620.1,Csa3M852630.1,Csa4M051530.1,Csa4M652640.1,Csa5M150400.1,Csa6M492250.1	3.02113	0.0083	0.0894121
GO:0015691	cadmium ion transport	biological_process	9	4	0.0571429	189	70	16586	Csa2M074190.1,Csa2M074200.1,Csa4M056620.1,Csa7M379080.1	5.01466	0.00834	0.0897037
GO:0014070	response to organic cyclic compound	biological_process	4	39	0.557143	6776	70	16586	Csa1M012100.1,Csa1M033030.1,Csa1M042350.1,Csa1M064800.1,Csa1M263970.1,Csa1M324370.1,Csa2M074190.1,Csa2M074200.1,Csa3M143570.1,Csa3M731810.1,Csa3M778360.1,Csa3M778430.1,Csa3M841990.1,Csa3M852620.1,Csa3M852630.1,Csa4M001910.1,Csa4M012390.1,Csa4M047970.1,Csa4M056620.1,Csa4M285780.1,Csa4M290200.1,Csa4M314440.1,Csa4M624960.1,Csa4M652640.1,Csa5M026190.1,Csa5M515020.1,Csa6M125240.1,Csa6M486960.1,Csa6M49…	1.36375	0.00839	0.0898373
GO:0009308	amine metabolic process	biological_process	4	28	0.4	4360	70	16586	Csa1M042350.1,Csa1M064800.1,Csa1M324370.1,Csa3M143570.1,Csa3M731810.1,Csa3M778430.1,Csa3M828430.1,Csa3M841990.1,Csa3M852620.1,Csa3M852630.1,Csa4M047970.1,Csa4M056620.1,Csa4M280630.1,Csa4M285780.1,Csa4M290200.1,Csa4M624960.1,Csa4M652640.1,Csa6M445760.1,Csa6M446290.1,Csa6M492250.1,Csa6M495000.1,Csa6M498410.1,Csa6M498430.1,Csa7M039790.1,Csa7M067410.1,Csa7M073500.1,Csa7M378520.1,Csa7M379080.1	1.52165	0.00839	0.0898373
GO:0009682	induced systemic resistance	biological_process	6	8	0.114286	692	70	16586	Csa1M042350.1,Csa3M852620.1,Csa3M852630.1,Csa4M012390.1,Csa4M652640.1,Csa6M125240.1,Csa6M486960.1,Csa6M492250.1	2.73922	0.00851	0.0905897
GO:0042542	response to hydrogen peroxide	biological_process	5	21	0.3	2952	70	16586	Csa1M064800.1,Csa1M263970.1,Csa3M731810.1,Csa4M012390.1,Csa4M047970.1,Csa4M051530.1,Csa4M285780.1,Csa4M290200.1,Csa4M314440.1,Csa4M624960.1,Csa4M652640.1,Csa5M150400.1,Csa6M486960.1,Csa6M492250.1,Csa6M495000.1,Csa6M498410.1,Csa6M498430.1,Csa6M513530.1,Csa7M039790.1,Csa7M067410.1,Csa7M073500.1	1.68557	0.00859	0.0911601
GO:0080134	regulation of response to stress	biological_process	4	35	0.5	5886	70	16586	Csa1M012100.1,Csa1M033030.1,Csa1M042350.1,Csa1M064800.1,Csa1M263970.1,Csa2M074190.1,Csa2M074200.1,Csa3M143570.1,Csa3M589590.1,Csa3M731810.1,Csa3M852620.1,Csa3M852630.1,Csa4M012390.1,Csa4M047970.1,Csa4M056620.1,Csa4M285780.1,Csa4M286950.1,Csa4M286960.1,Csa4M290200.1,Csa4M314440.1,Csa4M624960.1,Csa4M652640.1,Csa6M117710.1,Csa6M125240.1,Csa6M486960.1,Csa6M492250.1,Csa6M495000.1,Csa6M498410.1,Csa6M49…	1.40894	0.00876	0.091819
GO:0009867	jasmonic acid mediated signaling pathway	biological_process	8	23	0.328571	3352	70	16586	Csa1M012100.1,Csa1M033030.1,Csa1M042350.1,Csa1M064800.1,Csa1M263970.1,Csa3M731810.1,Csa3M852620.1,Csa3M852630.1,Csa4M012390.1,Csa4M056620.1,Csa4M290200.1,Csa4M624960.1,Csa4M645850.1,Csa4M652640.1,Csa6M125240.1,Csa6M486960.1,Csa6M492250.1,Csa6M498410.1,Csa6M498430.1,Csa6M513530.1,Csa6M518170.1,Csa7M067410.1,Csa7M073500.1	1.6258	0.00879	0.0920338
GO:0031348	negative regulation of defense response	biological_process	6	23	0.328571	3355	70	16586	Csa1M012100.1,Csa1M033030.1,Csa1M042350.1,Csa1M064800.1,Csa1M263970.1,Csa2M074190.1,Csa2M074200.1,Csa3M589590.1,Csa3M731810.1,Csa3M852620.1,Csa3M852630.1,Csa4M012390.1,Csa4M056620.1,Csa4M286950.1,Csa4M286960.1,Csa4M624960.1,Csa4M652640.1,Csa6M125240.1,Csa6M486960.1,Csa6M492250.1,Csa6M513530.1,Csa6M518170.1,Csa7M067410.1	1.62435	0.00889	0.0928528
GO:0010112	regulation of systemic acquired resistance	biological_process	7	4	0.0571429	193	70	16586	Csa3M852620.1,Csa3M852630.1,Csa6M125240.1,Csa6M492250.1	4.91073	0.00897	0.0934529
GO:0002682	regulation of immune system process	biological_process	3	32	0.457143	5238	70	16586	Csa1M012100.1,Csa1M033030.1,Csa1M042350.1,Csa1M064800.1,Csa1M263970.1,Csa2M074190.1,Csa2M074200.1,Csa3M143570.1,Csa3M589590.1,Csa3M731810.1,Csa3M852620.1,Csa3M852630.1,Csa4M012390.1,Csa4M047970.1,Csa4M056620.1,Csa4M285780.1,Csa4M290200.1,Csa4M314440.1,Csa4M624960.1,Csa4M652640.1,Csa6M125240.1,Csa6M486960.1,Csa6M492250.1,Csa6M495000.1,Csa6M498410.1,Csa6M498430.1,Csa6M513530.1,Csa6M518170.1,Csa7M06…	1.44753	0.00907	0.0943502
GO:0006697	ecdysone biosynthetic process	biological_process	8	3	0.0428571	102	70	16586	Csa3M852620.1,Csa3M852630.1,Csa6M492250.1	6.96891	0.00918	0.0948616
GO:0045456	ecdysteroid biosynthetic process	biological_process	7	3	0.0428571	102	70	16586	Csa3M852620.1,Csa3M852630.1,Csa6M492250.1	6.96891	0.00918	0.0948616
GO:0009695	jasmonic acid biosynthetic process	biological_process	9	15	0.214286	1852	70	16586	Csa1M012100.1,Csa1M042350.1,Csa3M731810.1,Csa3M852620.1,Csa3M852630.1,Csa4M012390.1,Csa4M286950.1,Csa4M286960.1,Csa4M652640.1,Csa6M486960.1,Csa6M492250.1,Csa6M513530.1,Csa6M518170.1,Csa7M067410.1,Csa7M432480.1	1.91908	0.00939	0.0964719
GO:0009961	response to 1-aminocyclopropane-1-carboxylic acid	biological_process	6	3	0.0428571	104	70	16586	Csa4M012390.1,Csa6M486960.1,Csa6M513530.1	6.83489	0.00967	0.098657
GO:0010039	response to iron ion	biological_process	5	11	0.157143	1174	70	16586	Csa1M263970.1,Csa2M074190.1,Csa2M074200.1,Csa2M404780.1,Csa3M731810.1,Csa3M852620.1,Csa3M852630.1,Csa4M056620.1,Csa4M624960.1,Csa6M492250.1,Csa7M379080.1	2.22008	0.00974	0.098657
GO:0019757	glycosinolate metabolic process	biological_process	5	18	0.257143	2411	70	16586	Csa1M042350.1,Csa1M263970.1,Csa1M324370.1,Csa3M731810.1,Csa3M852620.1,Csa3M852630.1,Csa4M056620.1,Csa4M285780.1,Csa4M290200.1,Csa4M624960.1,Csa6M492250.1,Csa6M495000.1,Csa6M498410.1,Csa6M498430.1,Csa7M067410.1,Csa7M073500.1,Csa7M379080.1,Csa7M432480.1	1.76896	0.00978	0.098657
GO:0016143	S-glycoside metabolic process	biological_process	4	18	0.257143	2411	70	16586	Csa1M042350.1,Csa1M263970.1,Csa1M324370.1,Csa3M731810.1,Csa3M852620.1,Csa3M852630.1,Csa4M056620.1,Csa4M285780.1,Csa4M290200.1,Csa4M624960.1,Csa6M492250.1,Csa6M495000.1,Csa6M498410.1,Csa6M498430.1,Csa7M067410.1,Csa7M073500.1,Csa7M379080.1,Csa7M432480.1	1.76896	0.00978	0.098657
GO:0019760	glucosinolate metabolic process	biological_process	6	18	0.257143	2411	70	16586	Csa1M042350.1,Csa1M263970.1,Csa1M324370.1,Csa3M731810.1,Csa3M852620.1,Csa3M852630.1,Csa4M056620.1,Csa4M285780.1,Csa4M290200.1,Csa4M624960.1,Csa6M492250.1,Csa6M495000.1,Csa6M498410.1,Csa6M498430.1,Csa7M067410.1,Csa7M073500.1,Csa7M379080.1,Csa7M432480.1	1.76896	0.00978	0.098657
GO:0042398	cellular modified amino acid biosynthetic process	biological_process	9	8	0.114286	709	70	16586	Csa1M042350.1,Csa1M324370.1,Csa4M280630.1,Csa4M285780.1,Csa6M445760.1,Csa6M446290.1,Csa6M495000.1,Csa7M039790.1	2.67354	0.00978	0.098657
GO:0033014	tetrapyrrole biosynthetic process	biological_process	5	10	0.142857	1014	70	16586	Csa2M074190.1,Csa2M074200.1,Csa3M852620.1,Csa3M852630.1,Csa4M001910.1,Csa4M056620.1,Csa4M286950.1,Csa4M286960.1,Csa6M492250.1,Csa7M039790.1	2.33671	0.00979	0.098657
GO:0090066	regulation of anatomical structure size	biological_process	3	22	0.314286	3183	70	16586	Csa1M033030.1,Csa1M042350.1,Csa1M064800.1,Csa2M074190.1,Csa2M074200.1,Csa3M143570.1,Csa3M731810.1,Csa3M852630.1,Csa4M001910.1,Csa4M047970.1,Csa4M051530.1,Csa4M129050.1,Csa4M286960.1,Csa4M624960.1,Csa5M150400.1,Csa5M606390.1,Csa6M117710.1,Csa6M492250.1,Csa6M518170.1,Csa7M067410.1,Csa7M378520.1,Csa7M379080.1	1.63768	0.00979	0.098657
GO:0009926	auxin polar transport	biological_process	7	13	0.185714	1512	70	16586	Csa1M064800.1,Csa2M074190.1,Csa2M074200.1,Csa3M143570.1,Csa3M731810.1,Csa3M852620.1,Csa4M051530.1,Csa4M056620.1,Csa4M129050.1,Csa4M624960.1,Csa5M150400.1,Csa7M067410.1,Csa7M378520.1	2.03721	0.00989	0.0991251
GO:0010260	organ senescence	biological_process	6	15	0.214286	1864	70	16586	Csa1M033030.1,Csa1M064800.1,Csa1M263970.1,Csa3M143570.1,Csa3M731810.1,Csa3M890120.1,Csa4M012390.1,Csa4M047970.1,Csa4M624960.1,Csa4M645850.1,Csa4M652640.1,Csa6M486960.1,Csa6M513530.1,Csa7M067410.1,Csa7M378520.1	1.90673	0.00994	0.0991251
GO:0000271	polysaccharide biosynthetic process	biological_process	6	30	0.428571	4837	70	16586	Csa1M042350.1,Csa1M064800.1,Csa1M324370.1,Csa2M074190.1,Csa2M074200.1,Csa3M143570.1,Csa3M731810.1,Csa3M841990.1,Csa3M852620.1,Csa3M852630.1,Csa4M012390.1,Csa4M051530.1,Csa4M129050.1,Csa4M285780.1,Csa4M286950.1,Csa4M286960.1,Csa4M624960.1,Csa4M652640.1,Csa5M150400.1,Csa6M445760.1,Csa6M446290.1,Csa6M486960.1,Csa6M492250.1,Csa6M495000.1,Csa6M513530.1,Csa6M525590.1,Csa7M018770.1,Csa7M067410.1,Csa7M37…	1.46956	0.00995	0.0991251
GO:0010200	response to chitin	biological_process	5	24	0.342857	3590	70	16586	Csa1M012100.1,Csa1M042350.1,Csa1M064800.1,Csa1M263970.1,Csa3M143570.1,Csa3M731810.1,Csa3M852620.1,Csa3M852630.1,Csa4M012390.1,Csa4M047970.1,Csa4M056620.1,Csa4M285780.1,Csa4M286950.1,Csa4M286960.1,Csa4M624960.1,Csa4M652640.1,Csa6M486960.1,Csa6M492250.1,Csa6M495000.1,Csa6M513530.1,Csa6M518170.1,Csa7M067410.1,Csa7M378520.1,Csa7M379080.1	1.58402	0.01	0.0991251
GO:0071395	cellular response to jasmonic acid stimulus	biological_process	7	23	0.328571	3389	70	16586	Csa1M012100.1,Csa1M033030.1,Csa1M042350.1,Csa1M064800.1,Csa1M263970.1,Csa3M731810.1,Csa3M852620.1,Csa3M852630.1,Csa4M012390.1,Csa4M056620.1,Csa4M290200.1,Csa4M624960.1,Csa4M645850.1,Csa4M652640.1,Csa6M125240.1,Csa6M486960.1,Csa6M492250.1,Csa6M498410.1,Csa6M498430.1,Csa6M513530.1,Csa6M518170.1,Csa7M067410.1,Csa7M073500.1	1.60805	0.01	0.0991251
GO:0006643	membrane lipid metabolic process	biological_process	5	16	0.228571	2047	70	16586	Csa1M064800.1,Csa3M731810.1,Csa3M852620.1,Csa3M852630.1,Csa4M012390.1,Csa4M290200.1,Csa4M624960.1,Csa4M652640.1,Csa5M606390.1,Csa6M486960.1,Csa6M492250.1,Csa6M498410.1,Csa6M498430.1,Csa6M513530.1,Csa7M067410.1,Csa7M073500.1	1.85202	0.01	0.0991251
GO:0015942	formate metabolic process	biological_process	8	2	0.0285714	36	70	16586	Csa6M445760.1,Csa6M446290.1	13.1635	0.0101	0.0991251
GO:0010114	response to red light	biological_process	6	9	0.128571	863	70	16586	Csa1M263970.1,Csa3M143570.1,Csa3M852620.1,Csa3M852630.1,Csa5M221940.1,Csa6M014540.1,Csa6M492250.1,Csa7M047420.1,Csa7M378520.1	2.47101	0.0101	0.0991251
GO:0009809	lignin biosynthetic process	biological_process	6	7	0.1	571	70	16586	Csa3M852620.1,Csa3M852630.1,Csa4M056620.1,Csa6M492250.1,Csa6M518170.1,Csa7M018770.1,Csa7M039790.1	2.90473	0.0102	0.0991251
GO:0010565	regulation of cellular ketone metabolic process	biological_process	5	24	0.342857	3594	70	16586	Csa1M042350.1,Csa1M064800.1,Csa3M143570.1,Csa3M589590.1,Csa3M731810.1,Csa3M828430.1,Csa3M852620.1,Csa3M852630.1,Csa4M047970.1,Csa4M056620.1,Csa4M290200.1,Csa4M624960.1,Csa4M652640.1,Csa6M445760.1,Csa6M446290.1,Csa6M492250.1,Csa6M498410.1,Csa6M498430.1,Csa6M518170.1,Csa7M039790.1,Csa7M067410.1,Csa7M073500.1,Csa7M378520.1,Csa7M379080.1	1.58226	0.0102	0.0991251
GO:0015821	methionine transport	biological_process	11	3	0.0428571	106	70	16586	Csa2M074190.1,Csa2M074200.1,Csa4M056620.1	6.70593	0.0102	0.0991251
GO:0090347	regulation of cellular organohalogen metabolic process	biological_process	5	3	0.0428571	106	70	16586	Csa3M852620.1,Csa3M852630.1,Csa6M492250.1	6.70593	0.0102	0.0991251
GO:0090350	negative regulation of cellular organofluorine metabolic process	biological_process	7	3	0.0428571	106	70	16586	Csa3M852620.1,Csa3M852630.1,Csa6M492250.1	6.70593	0.0102	0.0991251
GO:0090348	regulation of cellular organofluorine metabolic process	biological_process	6	3	0.0428571	106	70	16586	Csa3M852620.1,Csa3M852630.1,Csa6M492250.1	6.70593	0.0102	0.0991251
GO:0010262	somatic embryogenesis	biological_process	10	3	0.0428571	106	70	16586	Csa3M143570.1,Csa4M047970.1,Csa7M378520.1	6.70593	0.0102	0.0991251
GO:0090349	negative regulation of cellular organohalogen metabolic process	biological_process	6	3	0.0428571	106	70	16586	Csa3M852620.1,Csa3M852630.1,Csa6M492250.1	6.70593	0.0102	0.0991251
GO:0042538	hyperosmotic salinity response	biological_process	5	19	0.271429	2611	70	16586	Csa1M042350.1,Csa1M263970.1,Csa1M324370.1,Csa2M074190.1,Csa2M074200.1,Csa3M731810.1,Csa4M051530.1,Csa4M056620.1,Csa4M285780.1,Csa4M290200.1,Csa4M624960.1,Csa4M652640.1,Csa5M150400.1,Csa6M495000.1,Csa6M498410.1,Csa6M498430.1,Csa6M518170.1,Csa7M067410.1,Csa7M073500.1	1.72421	0.0102	0.09921
GO:0033331	ent-kaurene metabolic process	biological_process	7	3	0.0428571	107	70	16586	Csa3M852620.1,Csa3M852630.1,Csa6M492250.1	6.64326	0.0104	0.100915
GO:0010241	ent-kaurene oxidation to kaurenoic acid	biological_process	8	3	0.0428571	107	70	16586	Csa3M852620.1,Csa3M852630.1,Csa6M492250.1	6.64326	0.0104	0.100915
GO:0044038	cell wall macromolecule biosynthetic process	biological_process	7	17	0.242857	2242	70	16586	Csa1M042350.1,Csa1M064800.1,Csa1M324370.1,Csa3M731810.1,Csa4M012390.1,Csa4M129050.1,Csa4M285780.1,Csa4M624960.1,Csa6M445760.1,Csa6M446290.1,Csa6M486960.1,Csa6M495000.1,Csa6M513530.1,Csa6M525590.1,Csa7M018770.1,Csa7M067410.1,Csa7M379080.1	1.79662	0.0105	0.10119
GO:0070589	cellular component macromolecule biosynthetic process	biological_process	6	17	0.242857	2242	70	16586	Csa1M042350.1,Csa1M064800.1,Csa1M324370.1,Csa3M731810.1,Csa4M012390.1,Csa4M129050.1,Csa4M285780.1,Csa4M624960.1,Csa6M445760.1,Csa6M446290.1,Csa6M486960.1,Csa6M495000.1,Csa6M513530.1,Csa6M525590.1,Csa7M018770.1,Csa7M067410.1,Csa7M379080.1	1.79662	0.0105	0.10119
GO:0052249	modulation of RNA levels in other organism involved in symbiotic interaction	biological_process	5	10	0.142857	1026	70	16586	Csa1M064800.1,Csa3M143570.1,Csa3M731810.1,Csa4M012390.1,Csa4M047970.1,Csa4M624960.1,Csa6M486960.1,Csa6M513530.1,Csa7M067410.1,Csa7M378520.1	2.30938	0.0106	0.10119
GO:0052018	modulation by symbiont of RNA levels in host	biological_process	6	10	0.142857	1026	70	16586	Csa1M064800.1,Csa3M143570.1,Csa3M731810.1,Csa4M012390.1,Csa4M047970.1,Csa4M624960.1,Csa6M486960.1,Csa6M513530.1,Csa7M067410.1,Csa7M378520.1	2.30938	0.0106	0.10119
GO:0009616	virus induced gene silencing	biological_process	7	10	0.142857	1026	70	16586	Csa1M064800.1,Csa3M143570.1,Csa3M731810.1,Csa4M012390.1,Csa4M047970.1,Csa4M624960.1,Csa6M486960.1,Csa6M513530.1,Csa7M067410.1,Csa7M378520.1	2.30938	0.0106	0.10119
GO:0071475	cellular hyperosmotic salinity response	biological_process	7	4	0.0571429	203	70	16586	Csa4M290200.1,Csa6M498410.1,Csa6M498430.1,Csa7M073500.1	4.66882	0.0107	0.101533
GO:0042416	dopamine biosynthetic process	biological_process	8	3	0.0428571	108	70	16586	Csa3M852620.1,Csa3M852630.1,Csa6M492250.1	6.58175	0.0107	0.101953
GO:0009595	detection of biotic stimulus	biological_process	3	15	0.214286	1881	70	16586	Csa1M012100.1,Csa1M042350.1,Csa1M064800.1,Csa1M263970.1,Csa3M731810.1,Csa3M852620.1,Csa3M852630.1,Csa4M012390.1,Csa4M056620.1,Csa4M624960.1,Csa6M125240.1,Csa6M486960.1,Csa6M492250.1,Csa6M513530.1,Csa7M067410.1	1.8895	0.0108	0.102233
GO:0071214	cellular response to abiotic stimulus	biological_process	4	23	0.328571	3410	70	16586	Csa1M042350.1,Csa1M064800.1,Csa2M166180.1,Csa3M143570.1,Csa3M731810.1,Csa3M852620.1,Csa3M852630.1,Csa4M012390.1,Csa4M047970.1,Csa4M290200.1,Csa4M624960.1,Csa4M652640.1,Csa5M606390.1,Csa6M125240.1,Csa6M486960.1,Csa6M492250.1,Csa6M498410.1,Csa6M498430.1,Csa6M513530.1,Csa7M067410.1,Csa7M073500.1,Csa7M378520.1,Csa7M379080.1	1.59815	0.0108	0.102478
GO:0016107	sesquiterpenoid catabolic process	biological_process	8	4	0.0571429	204	70	16586	Csa4M290200.1,Csa6M498410.1,Csa6M498430.1,Csa7M073500.1	4.64594	0.0108	0.102478
GO:1900366	negative regulation of defense response to insect	biological_process	7	2	0.0285714	38	70	16586	Csa4M286950.1,Csa4M286960.1	12.4707	0.0112	0.104523
GO:0006584	catecholamine metabolic process	biological_process	6	4	0.0571429	206	70	16586	Csa3M852620.1,Csa3M852630.1,Csa6M492250.1,Csa7M379080.1	4.60083	0.0112	0.104523
GO:0015824	proline transport	biological_process	11	13	0.185714	1536	70	16586	Csa1M324370.1,Csa3M589590.1,Csa3M731810.1,Csa4M012390.1,Csa4M290200.1,Csa4M624960.1,Csa4M652640.1,Csa6M486960.1,Csa6M498410.1,Csa6M498430.1,Csa6M513530.1,Csa7M067410.1,Csa7M073500.1	2.00538	0.0112	0.104523
GO:0042592	homeostatic process	biological_process	3	35	0.5	5973	70	16586	Csa1M042350.1,Csa1M064800.1,Csa1M263970.1,Csa1M324370.1,Csa2M074190.1,Csa2M074200.1,Csa2M404780.1,Csa3M589590.1,Csa3M731810.1,Csa3M841990.1,Csa3M852620.1,Csa3M852630.1,Csa4M001910.1,Csa4M047970.1,Csa4M056620.1,Csa4M285780.1,Csa4M286950.1,Csa4M286960.1,Csa4M290200.1,Csa4M314440.1,Csa4M624960.1,Csa5M026190.1,Csa6M117710.1,Csa6M125240.1,Csa6M445760.1,Csa6M446290.1,Csa6M492250.1,Csa6M495000.1,Csa6M49…	1.38841	0.0113	0.10472
GO:0060918	auxin transport	biological_process	6	13	0.185714	1538	70	16586	Csa1M064800.1,Csa2M074190.1,Csa2M074200.1,Csa3M143570.1,Csa3M731810.1,Csa3M852620.1,Csa4M051530.1,Csa4M056620.1,Csa4M129050.1,Csa4M624960.1,Csa5M150400.1,Csa7M067410.1,Csa7M378520.1	2.00277	0.0113	0.104804
GO:0006955	immune response	biological_process	2	39	0.557143	6884	70	16586	Csa1M012100.1,Csa1M033030.1,Csa1M042350.1,Csa1M064800.1,Csa1M263970.1,Csa2M074190.1,Csa2M074200.1,Csa3M143570.1,Csa3M589590.1,Csa3M731810.1,Csa3M852620.1,Csa3M852630.1,Csa4M012390.1,Csa4M047970.1,Csa4M056620.1,Csa4M129050.1,Csa4M280630.1,Csa4M285780.1,Csa4M286950.1,Csa4M286960.1,Csa4M290200.1,Csa4M314440.1,Csa4M624960.1,Csa4M652640.1,Csa5M026190.1,Csa5M140450.1,Csa6M125240.1,Csa6M486960.1,Csa6M49…	1.34235	0.0113	0.104804
GO:0009832	plant-type cell wall biogenesis	biological_process	5	16	0.228571	2080	70	16586	Csa1M042350.1,Csa1M064800.1,Csa3M731810.1,Csa3M778360.1,Csa4M051530.1,Csa4M129050.1,Csa4M290200.1,Csa4M624960.1,Csa4M652640.1,Csa5M150400.1,Csa6M498410.1,Csa6M498430.1,Csa6M518170.1,Csa7M018770.1,Csa7M067410.1,Csa7M073500.1	1.82264	0.0116	0.106649
GO:0002831	regulation of response to biotic stimulus	biological_process	4	14	0.2	1719	70	16586	Csa1M064800.1,Csa3M731810.1,Csa3M852620.1,Csa3M852630.1,Csa4M012390.1,Csa4M286950.1,Csa4M286960.1,Csa4M314440.1,Csa4M624960.1,Csa6M125240.1,Csa6M486960.1,Csa6M492250.1,Csa6M513530.1,Csa7M067410.1	1.92973	0.0116	0.106649
GO:0090345	cellular organohalogen metabolic process	biological_process	3	3	0.0428571	112	70	16586	Csa3M852620.1,Csa3M852630.1,Csa6M492250.1	6.34668	0.0118	0.107106
GO:0090346	cellular organofluorine metabolic process	biological_process	4	3	0.0428571	112	70	16586	Csa3M852620.1,Csa3M852630.1,Csa6M492250.1	6.34668	0.0118	0.107106
GO:0071669	plant-type cell wall organization or biogenesis	biological_process	4	27	0.385714	4260	70	16586	Csa1M012100.1,Csa1M042350.1,Csa1M064800.1,Csa1M263970.1,Csa1M324370.1,Csa3M731810.1,Csa3M778360.1,Csa4M051530.1,Csa4M056620.1,Csa4M129050.1,Csa4M285780.1,Csa4M290200.1,Csa4M624960.1,Csa4M652640.1,Csa5M150400.1,Csa5M221940.1,Csa6M014540.1,Csa6M495000.1,Csa6M498410.1,Csa6M498430.1,Csa6M518170.1,Csa7M018770.1,Csa7M047420.1,Csa7M067410.1,Csa7M073500.1,Csa7M379080.1,Csa7M432480.1	1.50175	0.0119	0.107674
GO:0009628	response to abiotic stimulus	biological_process	2	52	0.742857	10066	70	16586	Csa1M012100.1,Csa1M042350.1,Csa1M064800.1,Csa1M263970.1,Csa1M324370.1,Csa2M074190.1,Csa2M074200.1,Csa2M166180.1,Csa3M143570.1,Csa3M589590.1,Csa3M731810.1,Csa3M841990.1,Csa3M852620.1,Csa3M852630.1,Csa3M890120.1,Csa4M012390.1,Csa4M047970.1,Csa4M051530.1,Csa4M056620.1,Csa4M129050.1,Csa4M285780.1,Csa4M286950.1,Csa4M286960.1,Csa4M290200.1,Csa4M314440.1,Csa4M624960.1,Csa4M652640.1,Csa5M150400.1,Csa5M22…	1.22402	0.0119	0.107674
GO:0010050	vegetative phase change	biological_process	5	9	0.128571	891	70	16586	Csa3M143570.1,Csa3M731810.1,Csa4M012390.1,Csa4M047970.1,Csa4M624960.1,Csa6M486960.1,Csa6M513530.1,Csa7M067410.1,Csa7M378520.1	2.39336	0.0123	0.110516
GO:1901566	organonitrogen compound biosynthetic process	biological_process	4	38	0.542857	6689	70	16586	Csa1M042350.1,Csa1M064800.1,Csa1M263970.1,Csa1M324370.1,Csa2M074190.1,Csa2M074200.1,Csa3M143570.1,Csa3M731810.1,Csa3M841990.1,Csa3M852620.1,Csa3M852630.1,Csa4M001910.1,Csa4M012390.1,Csa4M051530.1,Csa4M056620.1,Csa4M280630.1,Csa4M285780.1,Csa4M286950.1,Csa4M286960.1,Csa4M290200.1,Csa4M624960.1,Csa4M652640.1,Csa5M150400.1,Csa5M160770.1,Csa6M125240.1,Csa6M445760.1,Csa6M446290.1,Csa6M486960.1,Csa6M49…	1.34606	0.0125	0.11107
GO:0042401	cellular biogenic amine biosynthetic process	biological_process	7	6	0.0857143	457	70	16586	Csa1M042350.1,Csa3M852620.1,Csa3M852630.1,Csa4M056620.1,Csa6M492250.1,Csa7M039790.1	3.11085	0.0126	0.11107
GO:0009735	response to cytokinin stimulus	biological_process	5	15	0.214286	1915	70	16586	Csa1M033030.1,Csa1M064800.1,Csa2M074190.1,Csa2M074200.1,Csa3M143570.1,Csa3M731810.1,Csa4M051530.1,Csa4M280630.1,Csa4M285780.1,Csa4M624960.1,Csa4M652640.1,Csa5M150400.1,Csa6M495000.1,Csa7M067410.1,Csa7M378520.1	1.85595	0.0126	0.11107
GO:0046885	regulation of hormone biosynthetic process	biological_process	6	5	0.0714286	329	70	16586	Csa3M852620.1,Csa3M852630.1,Csa4M047970.1,Csa6M492250.1,Csa7M379080.1	3.60096	0.0126	0.11107
GO:0090323	prostaglandin secretion involved in immune response	biological_process	13	1	0.0142857	3	70	16586	Csa4M314440.1	78.981	0.0126	0.11107
GO:2000343	positive regulation of chemokine (C-X-C motif) ligand 2 production	biological_process	7	1	0.0142857	3	70	16586	Csa4M314440.1	78.981	0.0126	0.11107
GO:0045908	negative regulation of vasodilation	biological_process	9	1	0.0142857	3	70	16586	Csa6M117710.1	78.981	0.0126	0.11107
GO:0032572	response to menaquinone	biological_process	5	1	0.0142857	3	70	16586	Csa4M314440.1	78.981	0.0126	0.11107
GO:0061078	positive regulation of prostaglandin secretion involved in immune response	biological_process	15	1	0.0142857	3	70	16586	Csa4M314440.1	78.981	0.0126	0.11107
GO:0035232	germ cell attraction	biological_process	7	1	0.0142857	3	70	16586	Csa6M117710.1	78.981	0.0126	0.11107
GO:0018990	ecdysis, chitin-based cuticle	biological_process	5	1	0.0142857	3	70	16586	Csa6M117710.1	78.981	0.0126	0.11107
GO:0046165	alcohol biosynthetic process	biological_process	5	23	0.328571	3455	70	16586	Csa1M064800.1,Csa1M263970.1,Csa1M324370.1,Csa3M731810.1,Csa3M852620.1,Csa3M852630.1,Csa4M012390.1,Csa4M047970.1,Csa4M051530.1,Csa4M056620.1,Csa4M280630.1,Csa4M285780.1,Csa4M624960.1,Csa5M150400.1,Csa6M117710.1,Csa6M125240.1,Csa6M486960.1,Csa6M492250.1,Csa6M495000.1,Csa6M513530.1,Csa7M039790.1,Csa7M067410.1,Csa7M432480.1	1.57733	0.0126	0.11107
GO:0018979	trichloroethylene metabolic process	biological_process	9	3	0.0428571	115	70	16586	Csa3M852620.1,Csa3M852630.1,Csa6M492250.1	6.18112	0.0127	0.11107
GO:0090420	naphthalene-containing compound metabolic process	biological_process	4	3	0.0428571	115	70	16586	Csa3M852620.1,Csa3M852630.1,Csa6M492250.1	6.18112	0.0127	0.11107
GO:0018931	naphthalene metabolic process	biological_process	5	3	0.0428571	115	70	16586	Csa3M852620.1,Csa3M852630.1,Csa6M492250.1	6.18112	0.0127	0.11107
GO:0019758	glycosinolate biosynthetic process	biological_process	6	17	0.242857	2288	70	16586	Csa1M042350.1,Csa1M263970.1,Csa1M324370.1,Csa3M731810.1,Csa3M852620.1,Csa3M852630.1,Csa4M285780.1,Csa4M290200.1,Csa4M624960.1,Csa6M492250.1,Csa6M495000.1,Csa6M498410.1,Csa6M498430.1,Csa7M067410.1,Csa7M073500.1,Csa7M379080.1,Csa7M432480.1	1.7605	0.0128	0.11136
GO:0016144	S-glycoside biosynthetic process	biological_process	5	17	0.242857	2288	70	16586	Csa1M042350.1,Csa1M263970.1,Csa1M324370.1,Csa3M731810.1,Csa3M852620.1,Csa3M852630.1,Csa4M285780.1,Csa4M290200.1,Csa4M624960.1,Csa6M492250.1,Csa6M495000.1,Csa6M498410.1,Csa6M498430.1,Csa7M067410.1,Csa7M073500.1,Csa7M379080.1,Csa7M432480.1	1.7605	0.0128	0.11136
GO:0019761	glucosinolate biosynthetic process	biological_process	7	17	0.242857	2288	70	16586	Csa1M042350.1,Csa1M263970.1,Csa1M324370.1,Csa3M731810.1,Csa3M852620.1,Csa3M852630.1,Csa4M285780.1,Csa4M290200.1,Csa4M624960.1,Csa6M492250.1,Csa6M495000.1,Csa6M498410.1,Csa6M498430.1,Csa7M067410.1,Csa7M073500.1,Csa7M379080.1,Csa7M432480.1	1.7605	0.0128	0.11136
GO:0002821	positive regulation of adaptive immune response	biological_process	6	6	0.0857143	460	70	16586	Csa2M074190.1,Csa2M074200.1,Csa3M731810.1,Csa4M314440.1,Csa4M624960.1,Csa7M067410.1	3.09056	0.013	0.112527
GO:0018933	nicotine metabolic process	biological_process	5	3	0.0428571	116	70	16586	Csa3M852620.1,Csa3M852630.1,Csa6M492250.1	6.12783	0.013	0.112527
GO:0009736	cytokinin mediated signaling pathway	biological_process	8	12	0.171429	1393	70	16586	Csa1M064800.1,Csa3M143570.1,Csa3M731810.1,Csa4M051530.1,Csa4M280630.1,Csa4M285780.1,Csa4M624960.1,Csa4M652640.1,Csa5M150400.1,Csa6M495000.1,Csa7M067410.1,Csa7M378520.1	2.04114	0.0131	0.112899
GO:0071368	cellular response to cytokinin stimulus	biological_process	7	12	0.171429	1394	70	16586	Csa1M064800.1,Csa3M143570.1,Csa3M731810.1,Csa4M051530.1,Csa4M280630.1,Csa4M285780.1,Csa4M624960.1,Csa4M652640.1,Csa5M150400.1,Csa6M495000.1,Csa7M067410.1,Csa7M378520.1	2.03968	0.0131	0.113196
GO:0030644	cellular chloride ion homeostasis	biological_process	9	4	0.0571429	216	70	16586	Csa2M074190.1,Csa2M074200.1,Csa3M852630.1,Csa6M492250.1	4.38783	0.0131	0.113196
GO:0003006	developmental process involved in reproduction	biological_process	3	47	0.671429	8849	70	16586	Csa1M012100.1,Csa1M033030.1,Csa1M042350.1,Csa1M064800.1,Csa1M263970.1,Csa1M324370.1,Csa2M074190.1,Csa2M074200.1,Csa2M166180.1,Csa2M404780.1,Csa3M143570.1,Csa3M731810.1,Csa3M828430.1,Csa3M841990.1,Csa3M852620.1,Csa3M852630.1,Csa4M012390.1,Csa4M047970.1,Csa4M051530.1,Csa4M129050.1,Csa4M285780.1,Csa4M286950.1,Csa4M286960.1,Csa4M290200.1,Csa4M624960.1,Csa4M652640.1,Csa5M026190.1,Csa5M150400.1,Csa5M22…	1.25848	0.0133	0.114061
GO:0055064	chloride ion homeostasis	biological_process	8	4	0.0571429	217	70	16586	Csa2M074190.1,Csa2M074200.1,Csa3M852630.1,Csa6M492250.1	4.36761	0.0133	0.114577
GO:0002213	defense response to insect	biological_process	5	7	0.1	603	70	16586	Csa1M042350.1,Csa3M852620.1,Csa3M852630.1,Csa4M286950.1,Csa4M286960.1,Csa4M652640.1,Csa6M492250.1	2.75058	0.0134	0.115208
GO:0006612	protein targeting to membrane	biological_process	8	28	0.4	4510	70	16586	Csa1M012100.1,Csa1M033030.1,Csa1M042350.1,Csa1M064800.1,Csa1M263970.1,Csa3M143570.1,Csa3M589590.1,Csa3M731810.1,Csa3M852620.1,Csa3M852630.1,Csa4M012390.1,Csa4M047970.1,Csa4M056620.1,Csa4M285780.1,Csa4M290200.1,Csa4M624960.1,Csa4M652640.1,Csa6M486960.1,Csa6M492250.1,Csa6M495000.1,Csa6M498410.1,Csa6M498430.1,Csa6M513530.1,Csa6M518170.1,Csa7M067410.1,Csa7M073500.1,Csa7M378520.1,Csa7M379080.1	1.47104	0.0135	0.115334
GO:0015723	bilirubin transport	biological_process	10	2	0.0285714	42	70	16586	Csa2M074190.1,Csa2M074200.1	11.283	0.0136	0.115358
GO:0006932	substrate-dependent cell migration, cell contraction	biological_process	7	2	0.0285714	42	70	16586	Csa2M074190.1,Csa2M074200.1	11.283	0.0136	0.115358
GO:0008206	bile acid metabolic process	biological_process	8	6	0.0857143	465	70	16586	Csa2M074190.1,Csa2M074200.1,Csa4M290200.1,Csa6M492250.1,Csa7M073500.1,Csa7M379080.1	3.05733	0.0136	0.115358
GO:0048437	floral organ development	biological_process	8	26	0.371429	4096	70	16586	Csa1M042350.1,Csa1M064800.1,Csa2M074190.1,Csa2M074200.1,Csa3M143570.1,Csa3M731810.1,Csa3M852620.1,Csa3M852630.1,Csa4M047970.1,Csa4M051530.1,Csa4M129050.1,Csa4M285780.1,Csa4M286950.1,Csa4M286960.1,Csa4M624960.1,Csa4M652640.1,Csa5M150400.1,Csa5M221940.1,Csa6M014540.1,Csa6M492250.1,Csa6M495000.1,Csa6M518170.1,Csa7M047420.1,Csa7M067410.1,Csa7M378520.1,Csa7M432480.1	1.50403	0.0137	0.116097
GO:0097295	morphine biosynthetic process	biological_process	7	3	0.0428571	119	70	16586	Csa3M852620.1,Csa3M852630.1,Csa6M492250.1	5.97335	0.0139	0.117121
GO:0000101	sulfur amino acid transport	biological_process	10	3	0.0428571	119	70	16586	Csa2M074190.1,Csa2M074200.1,Csa4M056620.1	5.97335	0.0139	0.117121
GO:0002679	respiratory burst involved in defense response	biological_process	4	14	0.2	1758	70	16586	Csa1M012100.1,Csa1M064800.1,Csa3M143570.1,Csa3M731810.1,Csa4M012390.1,Csa4M285780.1,Csa4M624960.1,Csa4M652640.1,Csa6M486960.1,Csa6M495000.1,Csa6M513530.1,Csa7M067410.1,Csa7M378520.1,Csa7M379080.1	1.88692	0.014	0.117592
GO:0002229	defense response to oomycetes	biological_process	5	8	0.114286	756	70	16586	Csa1M064800.1,Csa3M731810.1,Csa3M852620.1,Csa3M852630.1,Csa4M624960.1,Csa5M515020.1,Csa6M492250.1,Csa7M067410.1	2.50733	0.014	0.117592
GO:0001889	liver development	biological_process	6	8	0.114286	757	70	16586	Csa3M852620.1,Csa3M852630.1,Csa4M001910.1,Csa4M290200.1,Csa6M492250.1,Csa6M498410.1,Csa6M498430.1,Csa7M073500.1	2.50402	0.0141	0.118067
GO:0043215	daunorubicin transport	biological_process	8	2	0.0285714	43	70	16586	Csa2M074190.1,Csa2M074200.1	11.0206	0.0142	0.118351
GO:0061008	hepaticobiliary system development	biological_process	5	8	0.114286	758	70	16586	Csa3M852620.1,Csa3M852630.1,Csa4M001910.1,Csa4M290200.1,Csa6M492250.1,Csa6M498410.1,Csa6M498430.1,Csa7M073500.1	2.50072	0.0142	0.118351
GO:0032496	response to lipopolysaccharide	biological_process	6	13	0.185714	1584	70	16586	Csa2M074190.1,Csa2M074200.1,Csa3M731810.1,Csa3M852620.1,Csa3M852630.1,Csa4M290200.1,Csa4M314440.1,Csa4M624960.1,Csa6M492250.1,Csa6M498410.1,Csa6M498430.1,Csa7M067410.1,Csa7M073500.1	1.94461	0.0143	0.118496
GO:1901606	alpha-amino acid catabolic process	biological_process	9	12	0.171429	1411	70	16586	Csa3M841990.1,Csa3M852620.1,Csa3M852630.1,Csa4M286950.1,Csa4M286960.1,Csa4M290200.1,Csa6M445760.1,Csa6M446290.1,Csa6M492250.1,Csa6M498410.1,Csa6M498430.1,Csa7M073500.1	2.01511	0.0143	0.119033
GO:0005976	polysaccharide metabolic process	biological_process	4	32	0.457143	5396	70	16586	Csa1M042350.1,Csa1M064800.1,Csa1M324370.1,Csa2M074190.1,Csa2M074200.1,Csa3M143570.1,Csa3M731810.1,Csa3M841990.1,Csa3M852620.1,Csa3M852630.1,Csa4M012390.1,Csa4M051530.1,Csa4M056620.1,Csa4M129050.1,Csa4M285780.1,Csa4M286950.1,Csa4M286960.1,Csa4M624960.1,Csa4M652640.1,Csa5M150400.1,Csa6M445760.1,Csa6M446290.1,Csa6M486960.1,Csa6M492250.1,Csa6M495000.1,Csa6M513530.1,Csa6M525590.1,Csa7M018770.1,Csa7M06…	1.40515	0.0144	0.119346
GO:0009800	cinnamic acid biosynthetic process	biological_process	9	3	0.0428571	121	70	16586	Csa1M042350.1,Csa6M445760.1,Csa6M446290.1	5.87462	0.0145	0.119888
GO:0009803	cinnamic acid metabolic process	biological_process	8	3	0.0428571	121	70	16586	Csa1M042350.1,Csa6M445760.1,Csa6M446290.1	5.87462	0.0145	0.119888
GO:0071615	oxidative deethylation	biological_process	4	3	0.0428571	121	70	16586	Csa3M852620.1,Csa3M852630.1,Csa6M492250.1	5.87462	0.0145	0.119888
GO:0009851	auxin biosynthetic process	biological_process	6	11	0.157143	1244	70	16586	Csa3M841990.1,Csa3M852620.1,Csa3M852630.1,Csa4M047970.1,Csa4M285780.1,Csa4M290200.1,Csa6M492250.1,Csa6M495000.1,Csa6M498410.1,Csa6M498430.1,Csa7M073500.1	2.09515	0.0146	0.12002
GO:0015833	peptide transport	biological_process	6	17	0.242857	2322	70	16586	Csa1M012100.1,Csa1M042350.1,Csa1M064800.1,Csa1M324370.1,Csa2M074190.1,Csa2M074200.1,Csa2M404780.1,Csa3M731810.1,Csa4M012390.1,Csa4M056620.1,Csa4M624960.1,Csa4M652640.1,Csa5M606390.1,Csa6M117710.1,Csa6M486960.1,Csa6M513530.1,Csa7M067410.1	1.73472	0.0147	0.120034
GO:0031153	slug development involved in sorocarp development	biological_process	11	2	0.0285714	44	70	16586	Csa2M074190.1,Csa2M074200.1	10.7701	0.0148	0.120034
GO:0045953	negative regulation of natural killer cell mediated cytotoxicity	biological_process	9	2	0.0285714	44	70	16586	Csa2M074190.1,Csa2M074200.1	10.7701	0.0148	0.120034
GO:0042270	protection from natural killer cell mediated cytotoxicity	biological_process	10	2	0.0285714	44	70	16586	Csa2M074190.1,Csa2M074200.1	10.7701	0.0148	0.120034
GO:0002716	negative regulation of natural killer cell mediated immunity	biological_process	8	2	0.0285714	44	70	16586	Csa2M074190.1,Csa2M074200.1	10.7701	0.0148	0.120034
GO:0002239	response to oomycetes	biological_process	4	8	0.114286	765	70	16586	Csa1M064800.1,Csa3M731810.1,Csa3M852620.1,Csa3M852630.1,Csa4M624960.1,Csa5M515020.1,Csa6M492250.1,Csa7M067410.1	2.47783	0.015	0.120958
GO:0042436	indole-containing compound catabolic process	biological_process	5	9	0.128571	923	70	16586	Csa3M841990.1,Csa3M852620.1,Csa3M852630.1,Csa4M056620.1,Csa4M290200.1,Csa6M492250.1,Csa6M498410.1,Csa6M498430.1,Csa7M073500.1	2.31039	0.0152	0.122287
GO:0061298	retina vasculature development in camera-type eye	biological_process	10	3	0.0428571	123	70	16586	Csa3M852620.1,Csa3M852630.1,Csa6M492250.1	5.77909	0.0152	0.122287
GO:0006972	hyperosmotic response	biological_process	4	22	0.314286	3308	70	16586	Csa1M042350.1,Csa1M064800.1,Csa1M263970.1,Csa1M324370.1,Csa2M074190.1,Csa2M074200.1,Csa3M731810.1,Csa4M051530.1,Csa4M056620.1,Csa4M129050.1,Csa4M285780.1,Csa4M290200.1,Csa4M624960.1,Csa4M652640.1,Csa5M150400.1,Csa6M495000.1,Csa6M498410.1,Csa6M498430.1,Csa6M518170.1,Csa7M067410.1,Csa7M073500.1,Csa7M379080.1	1.5758	0.0152	0.122297
GO:0009713	catechol-containing compound biosynthetic process	biological_process	6	4	0.0571429	226	70	16586	Csa3M852620.1,Csa3M852630.1,Csa6M492250.1,Csa7M379080.1	4.19368	0.0153	0.122588
GO:0009684	indoleacetic acid biosynthetic process	biological_process	9	10	0.142857	1087	70	16586	Csa3M841990.1,Csa3M852620.1,Csa3M852630.1,Csa4M285780.1,Csa4M290200.1,Csa6M492250.1,Csa6M495000.1,Csa6M498410.1,Csa6M498430.1,Csa7M073500.1	2.17979	0.0154	0.123244
GO:0034220	ion transmembrane transport	biological_process	6	21	0.3	3118	70	16586	Csa1M012100.1,Csa1M324370.1,Csa2M074190.1,Csa2M074200.1,Csa2M404780.1,Csa3M589590.1,Csa3M731810.1,Csa4M056620.1,Csa4M285780.1,Csa4M290200.1,Csa4M624960.1,Csa5M160770.1,Csa5M599860.1,Csa5M606390.1,Csa6M495000.1,Csa6M498410.1,Csa6M498430.1,Csa7M018770.1,Csa7M067410.1,Csa7M073500.1,Csa7M379080.1	1.59583	0.0158	0.12347
GO:0009269	response to desiccation	biological_process	6	6	0.0857143	482	70	16586	Csa3M143570.1,Csa4M285780.1,Csa4M286950.1,Csa4M286960.1,Csa6M495000.1,Csa7M378520.1	2.9495	0.016	0.12347
GO:0009958	positive gravitropism	biological_process	5	5	0.0714286	350	70	16586	Csa2M074190.1,Csa2M074200.1,Csa3M852620.1,Csa3M852630.1,Csa6M492250.1	3.3849	0.0161	0.12347
GO:0002477	antigen processing and presentation of exogenous peptide antigen via MHC class Ib	biological_process	5	2	0.0285714	46	70	16586	Csa2M074190.1,Csa2M074200.1	10.3019	0.0161	0.12347
GO:0002488	antigen processing and presentation of endogenous peptide antigen via MHC class Ib via ER pathway	biological_process	6	2	0.0285714	46	70	16586	Csa2M074190.1,Csa2M074200.1	10.3019	0.0161	0.12347
GO:0002428	antigen processing and presentation of peptide antigen via MHC class Ib	biological_process	4	2	0.0285714	46	70	16586	Csa2M074190.1,Csa2M074200.1	10.3019	0.0161	0.12347
GO:0002476	antigen processing and presentation of endogenous peptide antigen via MHC class Ib	biological_process	5	2	0.0285714	46	70	16586	Csa2M074190.1,Csa2M074200.1	10.3019	0.0161	0.12347
GO:0002583	regulation of antigen processing and presentation of peptide antigen	biological_process	5	2	0.0285714	46	70	16586	Csa2M074190.1,Csa2M074200.1	10.3019	0.0161	0.12347
GO:0002589	regulation of antigen processing and presentation of peptide antigen via MHC class I	biological_process	6	2	0.0285714	46	70	16586	Csa2M074190.1,Csa2M074200.1	10.3019	0.0161	0.12347
GO:0002484	antigen processing and presentation of endogenous peptide antigen via MHC class I via ER pathway	biological_process	6	2	0.0285714	46	70	16586	Csa2M074190.1,Csa2M074200.1	10.3019	0.0161	0.12347
GO:0002585	positive regulation of antigen processing and presentation of peptide antigen	biological_process	6	2	0.0285714	46	70	16586	Csa2M074190.1,Csa2M074200.1	10.3019	0.0161	0.12347
GO:0002481	antigen processing and presentation of exogenous protein antigen via MHC class Ib, TAP-dependent	biological_process	6	2	0.0285714	46	70	16586	Csa2M074190.1,Csa2M074200.1	10.3019	0.0161	0.12347
GO:0002591	positive regulation of antigen processing and presentation of peptide antigen via MHC class I	biological_process	7	2	0.0285714	46	70	16586	Csa2M074190.1,Csa2M074200.1	10.3019	0.0161	0.12347
GO:0002489	antigen processing and presentation of endogenous peptide antigen via MHC class Ib via ER pathway, TAP-dependent	biological_process	7	2	0.0285714	46	70	16586	Csa2M074190.1,Csa2M074200.1	10.3019	0.0161	0.12347
GO:0002485	antigen processing and presentation of endogenous peptide antigen via MHC class I via ER pathway, TAP-dependent	biological_process	7	2	0.0285714	46	70	16586	Csa2M074190.1,Csa2M074200.1	10.3019	0.0161	0.12347
GO:0007030	Golgi organization	biological_process	4	17	0.242857	2346	70	16586	Csa1M042350.1,Csa1M064800.1,Csa1M263970.1,Csa3M731810.1,Csa4M051530.1,Csa4M129050.1,Csa4M286950.1,Csa4M286960.1,Csa4M624960.1,Csa5M150400.1,Csa5M221940.1,Csa6M014540.1,Csa6M117710.1,Csa6M495000.1,Csa7M047420.1,Csa7M067410.1,Csa7M379080.1	1.71698	0.0162	0.12347
GO:0006568	tryptophan metabolic process	biological_process	9	10	0.142857	1096	70	16586	Csa1M042350.1,Csa3M841990.1,Csa3M852620.1,Csa3M852630.1,Csa4M290200.1,Csa6M492250.1,Csa6M498410.1,Csa6M498430.1,Csa7M073500.1,Csa7M379080.1	2.16189	0.0162	0.123868
GO:0080184	response to phenylpropanoid	biological_process	5	4	0.0571429	231	70	16586	Csa3M852620.1,Csa3M852630.1,Csa5M026190.1,Csa6M492250.1	4.10291	0.0164	0.12417
GO:0042886	amide transport	biological_process	5	17	0.242857	2352	70	16586	Csa1M012100.1,Csa1M042350.1,Csa1M064800.1,Csa1M324370.1,Csa2M074190.1,Csa2M074200.1,Csa2M404780.1,Csa3M731810.1,Csa4M012390.1,Csa4M056620.1,Csa4M624960.1,Csa4M652640.1,Csa5M606390.1,Csa6M117710.1,Csa6M486960.1,Csa6M513530.1,Csa7M067410.1	1.7126	0.0165	0.12417
GO:0009683	indoleacetic acid metabolic process	biological_process	8	10	0.142857	1100	70	16586	Csa3M841990.1,Csa3M852620.1,Csa3M852630.1,Csa4M285780.1,Csa4M290200.1,Csa6M492250.1,Csa6M495000.1,Csa6M498410.1,Csa6M498430.1,Csa7M073500.1	2.15403	0.0166	0.12417
GO:0006862	nucleotide transport	biological_process	6	6	0.0857143	487	70	16586	Csa1M012100.1,Csa2M074190.1,Csa2M074200.1,Csa3M589590.1,Csa4M056620.1,Csa7M379080.1	2.91921	0.0167	0.12417
GO:0010739	positive regulation of protein kinase A signaling cascade	biological_process	9	1	0.0142857	4	70	16586	Csa4M314440.1	59.2357	0.0168	0.12417
GO:0002905	regulation of mature B cell apoptotic process	biological_process	11	1	0.0142857	4	70	16586	Csa4M314440.1	59.2357	0.0168	0.12417
GO:0002901	mature B cell apoptotic process	biological_process	10	1	0.0142857	4	70	16586	Csa4M314440.1	59.2357	0.0168	0.12417
GO:0002906	negative regulation of mature B cell apoptotic process	biological_process	12	1	0.0142857	4	70	16586	Csa4M314440.1	59.2357	0.0168	0.12417
GO:0046968	peptide antigen transport	biological_process	7	2	0.0285714	47	70	16586	Csa2M074190.1,Csa2M074200.1	10.0827	0.0168	0.12417
GO:0009697	salicylic acid biosynthetic process	biological_process	9	18	0.257143	2548	70	16586	Csa1M012100.1,Csa1M042350.1,Csa1M064800.1,Csa1M263970.1,Csa2M074190.1,Csa2M074200.1,Csa3M731810.1,Csa3M852620.1,Csa3M852630.1,Csa4M012390.1,Csa4M056620.1,Csa4M129050.1,Csa4M624960.1,Csa6M486960.1,Csa6M492250.1,Csa6M513530.1,Csa7M067410.1,Csa7M379080.1	1.67385	0.0168	0.12417
GO:0070887	cellular response to chemical stimulus	biological_process	4	48	0.685714	9191	70	16586	Csa1M012100.1,Csa1M033030.1,Csa1M042350.1,Csa1M064800.1,Csa1M263970.1,Csa1M324370.1,Csa2M074190.1,Csa2M074200.1,Csa2M258100.1,Csa3M143570.1,Csa3M589590.1,Csa3M731810.1,Csa3M841990.1,Csa3M852620.1,Csa3M852630.1,Csa4M001910.1,Csa4M012390.1,Csa4M047970.1,Csa4M051530.1,Csa4M056620.1,Csa4M280630.1,Csa4M285780.1,Csa4M286950.1,Csa4M286960.1,Csa4M290200.1,Csa4M314440.1,Csa4M624960.1,Csa4M645850.1,Csa4M65…	1.23743	0.0169	0.12417
GO:0009555	pollen development	biological_process	5	22	0.314286	3339	70	16586	Csa1M064800.1,Csa2M074190.1,Csa2M074200.1,Csa3M143570.1,Csa3M731810.1,Csa3M852620.1,Csa3M852630.1,Csa4M012390.1,Csa4M047970.1,Csa4M056620.1,Csa4M286950.1,Csa4M286960.1,Csa4M624960.1,Csa4M652640.1,Csa6M445760.1,Csa6M446290.1,Csa6M486960.1,Csa6M492250.1,Csa6M513530.1,Csa7M067410.1,Csa7M378520.1,Csa7M379080.1	1.56117	0.0169	0.12417
GO:0046344	ecdysteroid catabolic process	biological_process	7	3	0.0428571	128	70	16586	Csa3M852620.1,Csa3M852630.1,Csa6M492250.1	5.55335	0.0169	0.12417
GO:0035074	pupation	biological_process	7	3	0.0428571	128	70	16586	Csa3M852620.1,Csa3M852630.1,Csa6M492250.1	5.55335	0.0169	0.12417
GO:0043651	linoleic acid metabolic process	biological_process	10	4	0.0571429	233	70	16586	Csa3M852620.1,Csa3M852630.1,Csa4M001910.1,Csa6M492250.1	4.06769	0.0169	0.12417
GO:0044765	single-organism transport	biological_process	4	56	0.8	11254	70	16586	Csa1M012100.1,Csa1M033030.1,Csa1M042350.1,Csa1M064800.1,Csa1M263970.1,Csa1M324370.1,Csa2M074190.1,Csa2M074200.1,Csa2M404780.1,Csa3M143570.1,Csa3M589590.1,Csa3M731810.1,Csa3M778430.1,Csa3M828430.1,Csa3M841990.1,Csa3M852620.1,Csa3M852630.1,Csa4M012390.1,Csa4M047970.1,Csa4M051530.1,Csa4M056620.1,Csa4M129050.1,Csa4M285780.1,Csa4M286950.1,Csa4M286960.1,Csa4M290200.1,Csa4M314440.1,Csa4M624960.1,Csa4M65…	1.17903	0.0172	0.125949
GO:0032973	amino acid export	biological_process	10	3	0.0428571	129	70	16586	Csa2M074190.1,Csa2M074200.1,Csa3M589590.1	5.5103	0.0172	0.126008
GO:0043436	oxoacid metabolic process	biological_process	5	46	0.657143	8709	70	16586	Csa1M012100.1,Csa1M042350.1,Csa1M064800.1,Csa1M263970.1,Csa1M324370.1,Csa2M074190.1,Csa2M074200.1,Csa3M143570.1,Csa3M731810.1,Csa3M828430.1,Csa3M841990.1,Csa3M852620.1,Csa3M852630.1,Csa4M001910.1,Csa4M012390.1,Csa4M047970.1,Csa4M051530.1,Csa4M056620.1,Csa4M129050.1,Csa4M280630.1,Csa4M285780.1,Csa4M286950.1,Csa4M286960.1,Csa4M286970.1,Csa4M290200.1,Csa4M314440.1,Csa4M624960.1,Csa4M652640.1,Csa5M15…	1.25151	0.0173	0.12601
GO:0044003	modification by symbiont of host morphology or physiology	biological_process	5	12	0.171429	1452	70	16586	Csa1M064800.1,Csa3M143570.1,Csa3M731810.1,Csa4M012390.1,Csa4M047970.1,Csa4M285780.1,Csa4M624960.1,Csa6M486960.1,Csa6M495000.1,Csa6M513530.1,Csa7M067410.1,Csa7M378520.1	1.95821	0.0176	0.128375
GO:0006082	organic acid metabolic process	biological_process	4	46	0.657143	8723	70	16586	Csa1M012100.1,Csa1M042350.1,Csa1M064800.1,Csa1M263970.1,Csa1M324370.1,Csa2M074190.1,Csa2M074200.1,Csa3M143570.1,Csa3M731810.1,Csa3M828430.1,Csa3M841990.1,Csa3M852620.1,Csa3M852630.1,Csa4M001910.1,Csa4M012390.1,Csa4M047970.1,Csa4M051530.1,Csa4M056620.1,Csa4M129050.1,Csa4M280630.1,Csa4M285780.1,Csa4M286950.1,Csa4M286960.1,Csa4M286970.1,Csa4M290200.1,Csa4M314440.1,Csa4M624960.1,Csa4M652640.1,Csa5M15…	1.2495	0.0179	0.12926
GO:0007154	cell communication	biological_process	3	52	0.742857	10224	70	16586	Csa1M012100.1,Csa1M033030.1,Csa1M042350.1,Csa1M064800.1,Csa1M263970.1,Csa1M324370.1,Csa2M074190.1,Csa2M074200.1,Csa2M166180.1,Csa2M258100.1,Csa3M143570.1,Csa3M589590.1,Csa3M731810.1,Csa3M778430.1,Csa3M828430.1,Csa3M841990.1,Csa3M852620.1,Csa3M852630.1,Csa4M012390.1,Csa4M047970.1,Csa4M051530.1,Csa4M056620.1,Csa4M280630.1,Csa4M285780.1,Csa4M286950.1,Csa4M286960.1,Csa4M290200.1,Csa4M296140.1,Csa4M31…	1.20511	0.0179	0.12926
GO:0030245	cellulose catabolic process	biological_process	9	3	0.0428571	131	70	16586	Csa4M051530.1,Csa5M150400.1,Csa7M018770.1	5.42617	0.0179	0.12926
GO:0016123	xanthophyll biosynthetic process	biological_process	10	3	0.0428571	131	70	16586	Csa3M852620.1,Csa3M852630.1,Csa6M492250.1	5.42617	0.0179	0.12926
GO:0048589	developmental growth	biological_process	3	34	0.485714	5921	70	16586	Csa1M012100.1,Csa1M064800.1,Csa1M263970.1,Csa1M324370.1,Csa2M074190.1,Csa2M074200.1,Csa3M143570.1,Csa3M589590.1,Csa3M731810.1,Csa3M778360.1,Csa3M841990.1,Csa3M852620.1,Csa3M852630.1,Csa4M047970.1,Csa4M051530.1,Csa4M129050.1,Csa4M285780.1,Csa4M290200.1,Csa4M624960.1,Csa4M652640.1,Csa5M150400.1,Csa5M221940.1,Csa6M014540.1,Csa6M125240.1,Csa6M492250.1,Csa6M495000.1,Csa6M498410.1,Csa6M498430.1,Csa7M01…	1.36059	0.018	0.129428
GO:0030320	cellular monovalent inorganic anion homeostasis	biological_process	8	4	0.0571429	238	70	16586	Csa2M074190.1,Csa2M074200.1,Csa3M852630.1,Csa6M492250.1	3.98223	0.0181	0.129428
GO:0015775	beta-glucan transport	biological_process	7	2	0.0285714	49	70	16586	Csa2M074190.1,Csa2M074200.1	9.67114	0.0182	0.129428
GO:0070453	regulation of heme biosynthetic process	biological_process	8	2	0.0285714	49	70	16586	Csa2M074190.1,Csa2M074200.1	9.67114	0.0182	0.129428
GO:0033228	cysteine export	biological_process	12	2	0.0285714	49	70	16586	Csa2M074190.1,Csa2M074200.1	9.67114	0.0182	0.129428
GO:0048473	D-methionine transport	biological_process	12	2	0.0285714	49	70	16586	Csa2M074190.1,Csa2M074200.1	9.67114	0.0182	0.129428
GO:0032989	cellular component morphogenesis	biological_process	4	35	0.5	6152	70	16586	Csa1M012100.1,Csa1M042350.1,Csa1M064800.1,Csa1M263970.1,Csa1M324370.1,Csa2M074190.1,Csa2M074200.1,Csa3M143570.1,Csa3M731810.1,Csa3M778360.1,Csa3M841990.1,Csa3M852620.1,Csa3M852630.1,Csa4M047970.1,Csa4M051530.1,Csa4M056620.1,Csa4M129050.1,Csa4M285780.1,Csa4M290200.1,Csa4M314440.1,Csa4M624960.1,Csa5M150400.1,Csa5M221940.1,Csa6M014540.1,Csa6M125240.1,Csa6M492250.1,Csa6M495000.1,Csa6M498410.1,Csa6M49…	1.34802	0.0183	0.129969
GO:0055083	monovalent inorganic anion homeostasis	biological_process	7	4	0.0571429	239	70	16586	Csa2M074190.1,Csa2M074200.1,Csa3M852630.1,Csa6M492250.1	3.96557	0.0184	0.130135
GO:0046219	indolalkylamine biosynthetic process	biological_process	8	5	0.0714286	364	70	16586	Csa1M042350.1,Csa3M852620.1,Csa3M852630.1,Csa6M492250.1,Csa7M039790.1	3.25471	0.0187	0.132499
GO:0070370	cellular heat acclimation	biological_process	6	3	0.0428571	134	70	16586	Csa4M012390.1,Csa6M486960.1,Csa6M513530.1	5.30469	0.019	0.133991
GO:0051275	beta-glucan catabolic process	biological_process	8	3	0.0428571	134	70	16586	Csa4M051530.1,Csa5M150400.1,Csa7M018770.1	5.30469	0.019	0.133991
GO:0015721	bile acid and bile salt transport	biological_process	10	3	0.0428571	135	70	16586	Csa2M074190.1,Csa2M074200.1,Csa7M379080.1	5.2654	0.0194	0.13598
GO:0051708	intracellular protein transport in other organism involved in symbiotic interaction	biological_process	7	2	0.0285714	51	70	16586	Csa2M074190.1,Csa2M074200.1	9.29188	0.0196	0.13598
GO:0030581	symbiont intracellular protein transport in host	biological_process	8	2	0.0285714	51	70	16586	Csa2M074190.1,Csa2M074200.1	9.29188	0.0196	0.13598
GO:0019060	intracellular transport of viral proteins in host cell	biological_process	9	2	0.0285714	51	70	16586	Csa2M074190.1,Csa2M074200.1	9.29188	0.0196	0.13598
GO:0070327	thyroid hormone transport	biological_process	11	2	0.0285714	51	70	16586	Csa2M074190.1,Csa2M074200.1	9.29188	0.0196	0.13598
GO:0046719	regulation of viral protein levels in host cell	biological_process	6	2	0.0285714	51	70	16586	Csa2M074190.1,Csa2M074200.1	9.29188	0.0196	0.13598
GO:0017000	antibiotic biosynthetic process	biological_process	5	6	0.0857143	506	70	16586	Csa1M263970.1,Csa2M074190.1,Csa2M074200.1,Csa4M001910.1,Csa6M492250.1,Csa7M039790.1	2.8096	0.0198	0.13687
GO:0008209	androgen metabolic process	biological_process	6	5	0.0714286	370	70	16586	Csa3M852620.1,Csa3M852630.1,Csa4M290200.1,Csa6M492250.1,Csa7M073500.1	3.20193	0.02	0.137693
GO:0019216	regulation of lipid metabolic process	biological_process	5	15	0.214286	2023	70	16586	Csa3M852620.1,Csa3M852630.1,Csa4M001910.1,Csa4M047970.1,Csa4M056620.1,Csa4M286950.1,Csa4M286960.1,Csa4M290200.1,Csa4M624960.1,Csa4M652640.1,Csa6M492250.1,Csa6M498410.1,Csa6M498430.1,Csa7M073500.1,Csa7M379080.1	1.75687	0.02	0.137875
GO:0071466	cellular response to xenobiotic stimulus	biological_process	5	8	0.114286	808	70	16586	Csa3M852620.1,Csa3M852630.1,Csa4M001910.1,Csa4M290200.1,Csa6M492250.1,Csa6M498410.1,Csa6M498430.1,Csa7M073500.1	2.34597	0.0201	0.137875
GO:0006805	xenobiotic metabolic process	biological_process	6	8	0.114286	808	70	16586	Csa3M852620.1,Csa3M852630.1,Csa4M001910.1,Csa4M290200.1,Csa6M492250.1,Csa6M498410.1,Csa6M498430.1,Csa7M073500.1	2.34597	0.0201	0.137875
GO:0050880	regulation of blood vessel size	biological_process	6	6	0.0857143	508	70	16586	Csa3M852630.1,Csa4M001910.1,Csa4M286960.1,Csa6M117710.1,Csa6M492250.1,Csa7M379080.1	2.79854	0.0201	0.137875
GO:0051606	detection of stimulus	biological_process	2	21	0.3	3191	70	16586	Csa1M012100.1,Csa1M042350.1,Csa1M064800.1,Csa1M263970.1,Csa2M166180.1,Csa3M731810.1,Csa3M852620.1,Csa3M852630.1,Csa4M012390.1,Csa4M056620.1,Csa4M290200.1,Csa4M624960.1,Csa4M652640.1,Csa6M125240.1,Csa6M486960.1,Csa6M492250.1,Csa6M498430.1,Csa6M513530.1,Csa7M067410.1,Csa7M073500.1,Csa7M379080.1	1.55932	0.0202	0.137875
GO:0046274	lignin catabolic process	biological_process	6	3	0.0428571	137	70	16586	Csa6M445760.1,Csa6M446290.1,Csa7M018770.1	5.18853	0.0202	0.137875
GO:0046886	positive regulation of hormone biosynthetic process	biological_process	7	4	0.0571429	246	70	16586	Csa3M852620.1,Csa3M852630.1,Csa4M047970.1,Csa6M492250.1	3.85273	0.0202	0.137875
GO:0006704	glucocorticoid biosynthetic process	biological_process	6	4	0.0571429	247	70	16586	Csa3M852620.1,Csa3M852630.1,Csa6M492250.1,Csa7M379080.1	3.83713	0.0205	0.138601
GO:0010118	stomatal movement	biological_process	3	12	0.171429	1483	70	16586	Csa1M064800.1,Csa1M324370.1,Csa2M074190.1,Csa2M074200.1,Csa3M731810.1,Csa4M624960.1,Csa5M221940.1,Csa6M014540.1,Csa6M125240.1,Csa7M047420.1,Csa7M067410.1,Csa7M379080.1	1.91727	0.0205	0.138754
GO:0015732	prostaglandin transport	biological_process	11	3	0.0428571	138	70	16586	Csa2M074190.1,Csa2M074200.1,Csa4M314440.1	5.15093	0.0206	0.138817
GO:0019341	dibenzo-p-dioxin catabolic process	biological_process	8	3	0.0428571	138	70	16586	Csa3M852620.1,Csa3M852630.1,Csa6M492250.1	5.15093	0.0206	0.138817
GO:0030002	cellular anion homeostasis	biological_process	7	4	0.0571429	248	70	16586	Csa2M074190.1,Csa2M074200.1,Csa3M852630.1,Csa6M492250.1	3.82166	0.0207	0.139331
GO:0042343	indole glucosinolate metabolic process	biological_process	7	5	0.0714286	374	70	16586	Csa1M042350.1,Csa3M852620.1,Csa3M852630.1,Csa4M056620.1,Csa6M492250.1	3.16769	0.0208	0.139547
GO:0006168	adenine salvage	biological_process	10	1	0.0142857	5	70	16586	Csa5M160770.1	47.3886	0.0209	0.139915
GO:0033033	negative regulation of myeloid cell apoptotic process	biological_process	9	1	0.0142857	5	70	16586	Csa4M314440.1	47.3886	0.0209	0.139915
GO:0006817	phosphate ion transport	biological_process	8	5	0.0714286	375	70	16586	Csa2M074190.1,Csa2M074200.1,Csa4M056620.1,Csa5M160770.1,Csa5M606390.1	3.15924	0.021	0.139966
GO:0006858	extracellular transport	biological_process	4	2	0.0285714	53	70	16586	Csa2M074190.1,Csa2M074200.1	8.94124	0.0211	0.139966
GO:0090374	oligopeptide export from mitochondrion	biological_process	9	2	0.0285714	53	70	16586	Csa2M074190.1,Csa2M074200.1	8.94124	0.0211	0.139966
GO:0042883	cysteine transport	biological_process	11	2	0.0285714	53	70	16586	Csa2M074190.1,Csa2M074200.1	8.94124	0.0211	0.139966
GO:0071474	cellular hyperosmotic response	biological_process	6	4	0.0571429	250	70	16586	Csa4M290200.1,Csa6M498410.1,Csa6M498430.1,Csa7M073500.1	3.79109	0.0213	0.140983
GO:0060137	maternal process involved in parturition	biological_process	5	3	0.0428571	140	70	16586	Csa3M852620.1,Csa3M852630.1,Csa6M492250.1	5.07735	0.0214	0.141339
GO:0042269	regulation of natural killer cell mediated cytotoxicity	biological_process	8	2	0.0285714	54	70	16586	Csa2M074190.1,Csa2M074200.1	8.77566	0.0218	0.142881
GO:0019885	antigen processing and presentation of endogenous peptide antigen via MHC class I	biological_process	5	2	0.0285714	54	70	16586	Csa2M074190.1,Csa2M074200.1	8.77566	0.0218	0.142881
GO:0019883	antigen processing and presentation of endogenous antigen	biological_process	3	2	0.0285714	54	70	16586	Csa2M074190.1,Csa2M074200.1	8.77566	0.0218	0.142881
GO:0002715	regulation of natural killer cell mediated immunity	biological_process	7	2	0.0285714	54	70	16586	Csa2M074190.1,Csa2M074200.1	8.77566	0.0218	0.142881
GO:0002483	antigen processing and presentation of endogenous peptide antigen	biological_process	4	2	0.0285714	54	70	16586	Csa2M074190.1,Csa2M074200.1	8.77566	0.0218	0.142881
GO:0009900	dehiscence	biological_process	4	5	0.0714286	380	70	16586	Csa3M143570.1,Csa4M047970.1,Csa4M286950.1,Csa4M286960.1,Csa6M518170.1	3.11767	0.0221	0.144304
GO:0048830	adventitious root development	biological_process	7	4	0.0571429	253	70	16586	Csa3M852620.1,Csa3M852630.1,Csa4M047970.1,Csa6M492250.1	3.74613	0.0221	0.144304
GO:0071272	morphine metabolic process	biological_process	6	3	0.0428571	142	70	16586	Csa3M852620.1,Csa3M852630.1,Csa6M492250.1	5.00584	0.0222	0.144419
GO:0015914	phospholipid transport	biological_process	6	4	0.0571429	254	70	16586	Csa2M074190.1,Csa2M074200.1,Csa4M056620.1,Csa7M379080.1	3.73138	0.0224	0.145602
GO:0009708	benzyl isoquinoline alkaloid biosynthetic process	biological_process	7	3	0.0428571	143	70	16586	Csa3M852620.1,Csa3M852630.1,Csa6M492250.1	4.97083	0.0226	0.145642
GO:0035832	berbamunine metabolic process	biological_process	7	3	0.0428571	143	70	16586	Csa3M852620.1,Csa3M852630.1,Csa6M492250.1	4.97083	0.0226	0.145642
GO:0051792	medium-chain fatty acid biosynthetic process	biological_process	10	3	0.0428571	143	70	16586	Csa3M852620.1,Csa3M852630.1,Csa6M492250.1	4.97083	0.0226	0.145642
GO:0046445	benzyl isoquinoline alkaloid metabolic process	biological_process	6	3	0.0428571	143	70	16586	Csa3M852620.1,Csa3M852630.1,Csa6M492250.1	4.97083	0.0226	0.145642
GO:0035833	berbamunine biosynthetic process	biological_process	8	3	0.0428571	143	70	16586	Csa3M852620.1,Csa3M852630.1,Csa6M492250.1	4.97083	0.0226	0.145642
GO:0002475	antigen processing and presentation via MHC class Ib	biological_process	3	2	0.0285714	55	70	16586	Csa2M074190.1,Csa2M074200.1	8.6161	0.0226	0.145642
GO:0055069	zinc ion homeostasis	biological_process	8	4	0.0571429	255	70	16586	Csa4M624960.1,Csa6M445760.1,Csa6M446290.1,Csa7M379080.1	3.71675	0.0227	0.145903
GO:0048367	shoot development	biological_process	6	29	0.414286	4906	70	16586	Csa1M033030.1,Csa1M042350.1,Csa1M064800.1,Csa1M263970.1,Csa3M143570.1,Csa3M731810.1,Csa3M852620.1,Csa3M852630.1,Csa3M890120.1,Csa4M012390.1,Csa4M047970.1,Csa4M051530.1,Csa4M056620.1,Csa4M290200.1,Csa4M624960.1,Csa4M645850.1,Csa4M652640.1,Csa5M150400.1,Csa6M486960.1,Csa6M492250.1,Csa6M498410.1,Csa6M498430.1,Csa6M513530.1,Csa6M518170.1,Csa6M525590.1,Csa7M067410.1,Csa7M073500.1,Csa7M378520.1,Csa7M37…	1.4006	0.0227	0.145903
GO:0000902	cell morphogenesis	biological_process	5	32	0.457143	5566	70	16586	Csa1M012100.1,Csa1M042350.1,Csa1M064800.1,Csa1M263970.1,Csa1M324370.1,Csa2M074190.1,Csa2M074200.1,Csa3M143570.1,Csa3M731810.1,Csa3M778360.1,Csa3M841990.1,Csa4M047970.1,Csa4M051530.1,Csa4M129050.1,Csa4M285780.1,Csa4M290200.1,Csa4M314440.1,Csa4M624960.1,Csa5M150400.1,Csa5M221940.1,Csa6M014540.1,Csa6M125240.1,Csa6M492250.1,Csa6M495000.1,Csa6M498410.1,Csa6M498430.1,Csa7M018770.1,Csa7M047420.1,Csa7M06…	1.36223	0.0229	0.146658
GO:0006705	mineralocorticoid biosynthetic process	biological_process	7	3	0.0428571	144	70	16586	Csa3M852620.1,Csa3M852630.1,Csa6M492250.1	4.93631	0.023	0.146875
GO:0008212	mineralocorticoid metabolic process	biological_process	6	3	0.0428571	144	70	16586	Csa3M852620.1,Csa3M852630.1,Csa6M492250.1	4.93631	0.023	0.146875
GO:0033280	response to vitamin D	biological_process	7	5	0.0714286	385	70	16586	Csa2M074190.1,Csa2M074200.1,Csa3M852620.1,Csa6M492250.1,Csa7M379080.1	3.07718	0.0232	0.146875
GO:0032787	monocarboxylic acid metabolic process	biological_process	7	39	0.557143	7163	70	16586	Csa1M012100.1,Csa1M042350.1,Csa1M064800.1,Csa1M263970.1,Csa2M074190.1,Csa2M074200.1,Csa3M143570.1,Csa3M731810.1,Csa3M841990.1,Csa3M852620.1,Csa3M852630.1,Csa4M001910.1,Csa4M012390.1,Csa4M047970.1,Csa4M056620.1,Csa4M129050.1,Csa4M285780.1,Csa4M286950.1,Csa4M286960.1,Csa4M286970.1,Csa4M290200.1,Csa4M314440.1,Csa4M624960.1,Csa4M652640.1,Csa6M125240.1,Csa6M445760.1,Csa6M446290.1,Csa6M486960.1,Csa6M49…	1.29007	0.0233	0.146875
GO:0007165	signal transduction	biological_process	4	48	0.685714	9324	70	16586	Csa1M012100.1,Csa1M033030.1,Csa1M042350.1,Csa1M064800.1,Csa1M263970.1,Csa1M324370.1,Csa2M074190.1,Csa2M074200.1,Csa2M166180.1,Csa2M258100.1,Csa3M143570.1,Csa3M589590.1,Csa3M731810.1,Csa3M828430.1,Csa3M841990.1,Csa3M852620.1,Csa3M852630.1,Csa4M012390.1,Csa4M047970.1,Csa4M051530.1,Csa4M056620.1,Csa4M280630.1,Csa4M285780.1,Csa4M286950.1,Csa4M286960.1,Csa4M290200.1,Csa4M314440.1,Csa4M624960.1,Csa4M64…	1.21978	0.0233	0.146875
GO:0002577	regulation of antigen processing and presentation	biological_process	4	2	0.0285714	56	70	16586	Csa2M074190.1,Csa2M074200.1	8.46224	0.0234	0.146875
GO:0002579	positive regulation of antigen processing and presentation	biological_process	5	2	0.0285714	56	70	16586	Csa2M074190.1,Csa2M074200.1	8.46224	0.0234	0.146875
GO:0046967	cytosol to ER transport	biological_process	7	2	0.0285714	56	70	16586	Csa2M074190.1,Csa2M074200.1	8.46224	0.0234	0.146875
GO:0035821	modification of morphology or physiology of other organism	biological_process	3	14	0.2	1875	70	16586	Csa1M064800.1,Csa2M074190.1,Csa2M074200.1,Csa3M143570.1,Csa3M731810.1,Csa4M012390.1,Csa4M047970.1,Csa4M285780.1,Csa4M624960.1,Csa6M486960.1,Csa6M495000.1,Csa6M513530.1,Csa7M067410.1,Csa7M378520.1	1.76917	0.0234	0.146875
GO:0016122	xanthophyll metabolic process	biological_process	9	3	0.0428571	145	70	16586	Csa3M852620.1,Csa3M852630.1,Csa6M492250.1	4.90227	0.0234	0.146875
GO:0007608	sensory perception of smell	biological_process	7	6	0.0857143	526	70	16586	Csa3M852620.1,Csa3M852630.1,Csa4M290200.1,Csa6M492250.1,Csa6M498430.1,Csa7M073500.1	2.70277	0.0234	0.146948
GO:0090030	regulation of steroid hormone biosynthetic process	biological_process	8	4	0.0571429	258	70	16586	Csa3M852620.1,Csa3M852630.1,Csa6M492250.1,Csa7M379080.1	3.67353	0.0236	0.147524
GO:0016125	sterol metabolic process	biological_process	5	18	0.257143	2644	70	16586	Csa1M263970.1,Csa1M324370.1,Csa3M731810.1,Csa3M852620.1,Csa3M852630.1,Csa4M001910.1,Csa4M051530.1,Csa4M056620.1,Csa4M280630.1,Csa4M285780.1,Csa4M624960.1,Csa5M150400.1,Csa6M117710.1,Csa6M492250.1,Csa6M495000.1,Csa7M039790.1,Csa7M067410.1,Csa7M432480.1	1.61308	0.0238	0.148982
GO:1901378	organic heteropentacyclic compound biosynthetic process	biological_process	5	4	0.0571429	259	70	16586	Csa3M852620.1,Csa3M852630.1,Csa6M492250.1,Csa7M039790.1	3.65935	0.0239	0.149009
GO:0009850	auxin metabolic process	biological_process	5	11	0.157143	1343	70	16586	Csa3M841990.1,Csa3M852620.1,Csa3M852630.1,Csa4M047970.1,Csa4M285780.1,Csa4M290200.1,Csa6M492250.1,Csa6M495000.1,Csa6M498410.1,Csa6M498430.1,Csa7M073500.1	1.94071	0.0244	0.152002
GO:0019752	carboxylic acid metabolic process	biological_process	6	45	0.642857	8611	70	16586	Csa1M012100.1,Csa1M042350.1,Csa1M064800.1,Csa1M263970.1,Csa1M324370.1,Csa2M074190.1,Csa2M074200.1,Csa3M143570.1,Csa3M731810.1,Csa3M828430.1,Csa3M841990.1,Csa3M852620.1,Csa3M852630.1,Csa4M001910.1,Csa4M012390.1,Csa4M047970.1,Csa4M051530.1,Csa4M056620.1,Csa4M129050.1,Csa4M280630.1,Csa4M285780.1,Csa4M286950.1,Csa4M286960.1,Csa4M286970.1,Csa4M290200.1,Csa4M314440.1,Csa4M624960.1,Csa4M652640.1,Csa5M15…	1.23823	0.0246	0.15257
GO:0009063	cellular amino acid catabolic process	biological_process	8	12	0.171429	1523	70	16586	Csa3M841990.1,Csa3M852620.1,Csa3M852630.1,Csa4M286950.1,Csa4M286960.1,Csa4M290200.1,Csa6M445760.1,Csa6M446290.1,Csa6M492250.1,Csa6M498410.1,Csa6M498430.1,Csa7M073500.1	1.86692	0.0247	0.152994
GO:0009816	defense response to bacterium, incompatible interaction	biological_process	6	9	0.128571	1004	70	16586	Csa1M064800.1,Csa3M731810.1,Csa4M012390.1,Csa4M286950.1,Csa4M286960.1,Csa4M624960.1,Csa6M125240.1,Csa6M486960.1,Csa7M067410.1	2.12399	0.0248	0.153081
GO:0051239	regulation of multicellular organismal process	biological_process	3	40	0.571429	7423	70	16586	Csa1M012100.1,Csa1M033030.1,Csa1M042350.1,Csa1M064800.1,Csa1M263970.1,Csa2M166180.1,Csa3M143570.1,Csa3M589590.1,Csa3M731810.1,Csa3M778430.1,Csa3M852620.1,Csa3M852630.1,Csa4M001910.1,Csa4M012390.1,Csa4M047970.1,Csa4M051530.1,Csa4M056620.1,Csa4M129050.1,Csa4M285780.1,Csa4M286960.1,Csa4M290200.1,Csa4M314440.1,Csa4M624960.1,Csa4M652640.1,Csa5M150400.1,Csa5M606390.1,Csa6M117710.1,Csa6M486960.1,Csa6M49…	1.2768	0.0248	0.153081
GO:0009944	polarity specification of adaxial/abaxial axis	biological_process	8	12	0.171429	1524	70	16586	Csa1M042350.1,Csa1M064800.1,Csa3M143570.1,Csa3M731810.1,Csa4M047970.1,Csa4M051530.1,Csa4M129050.1,Csa4M285780.1,Csa4M624960.1,Csa5M150400.1,Csa6M495000.1,Csa7M067410.1	1.86569	0.0248	0.153081
GO:0048569	post-embryonic organ development	biological_process	6	31	0.442857	5377	70	16586	Csa1M042350.1,Csa1M064800.1,Csa2M074190.1,Csa2M074200.1,Csa3M143570.1,Csa3M731810.1,Csa3M852620.1,Csa3M852630.1,Csa4M012390.1,Csa4M047970.1,Csa4M051530.1,Csa4M129050.1,Csa4M285780.1,Csa4M286950.1,Csa4M286960.1,Csa4M624960.1,Csa4M652640.1,Csa5M150400.1,Csa5M221940.1,Csa5M599860.1,Csa6M014540.1,Csa6M486960.1,Csa6M492250.1,Csa6M495000.1,Csa6M513530.1,Csa6M518170.1,Csa7M047420.1,Csa7M067410.1,Csa7M37…	1.36605	0.0248	0.153081
GO:0071833	peptide pheromone export involved in conjugation with cellular fusion	biological_process	8	2	0.0285714	58	70	16586	Csa2M074190.1,Csa2M074200.1	8.17044	0.0249	0.153294
GO:0071832	peptide pheromone export involved in conjugation	biological_process	7	2	0.0285714	58	70	16586	Csa2M074190.1,Csa2M074200.1	8.17044	0.0249	0.153294
GO:0010142	farnesyl diphosphate biosynthetic process, mevalonate pathway	biological_process	9	1	0.0142857	6	70	16586	Csa6M117710.1	39.4905	0.0251	0.153721
GO:0044070	regulation of anion transport	biological_process	7	13	0.185714	1708	70	16586	Csa1M324370.1,Csa3M731810.1,Csa3M852620.1,Csa4M056620.1,Csa4M285780.1,Csa4M290200.1,Csa4M314440.1,Csa4M624960.1,Csa6M495000.1,Csa6M498410.1,Csa6M498430.1,Csa7M067410.1,Csa7M073500.1	1.80343	0.0251	0.153893
GO:1901605	alpha-amino acid metabolic process	biological_process	8	24	0.342857	3878	70	16586	Csa1M042350.1,Csa1M263970.1,Csa3M143570.1,Csa3M731810.1,Csa3M841990.1,Csa3M852620.1,Csa3M852630.1,Csa4M051530.1,Csa4M285780.1,Csa4M286950.1,Csa4M286960.1,Csa4M290200.1,Csa4M624960.1,Csa5M150400.1,Csa6M445760.1,Csa6M446290.1,Csa6M492250.1,Csa6M495000.1,Csa6M498410.1,Csa6M498430.1,Csa7M067410.1,Csa7M073500.1,Csa7M378520.1,Csa7M379080.1	1.46638	0.0251	0.153893
GO:0016101	diterpenoid metabolic process	biological_process	7	14	0.2	1894	70	16586	Csa1M042350.1,Csa1M263970.1,Csa3M731810.1,Csa3M852620.1,Csa3M852630.1,Csa4M047970.1,Csa4M290200.1,Csa4M624960.1,Csa4M652640.1,Csa6M492250.1,Csa6M498410.1,Csa6M498430.1,Csa7M067410.1,Csa7M073500.1	1.75143	0.0253	0.154425
GO:0002699	positive regulation of immune effector process	biological_process	5	7	0.1	686	70	16586	Csa1M042350.1,Csa2M074190.1,Csa2M074200.1,Csa3M731810.1,Csa4M314440.1,Csa4M624960.1,Csa7M067410.1	2.41778	0.0253	0.154483
GO:0002819	regulation of adaptive immune response	biological_process	5	6	0.0857143	536	70	16586	Csa2M074190.1,Csa2M074200.1,Csa3M731810.1,Csa4M314440.1,Csa4M624960.1,Csa7M067410.1	2.65235	0.0254	0.1548
GO:0018958	phenol-containing compound metabolic process	biological_process	4	6	0.0857143	536	70	16586	Csa3M852620.1,Csa3M852630.1,Csa4M280630.1,Csa6M492250.1,Csa7M039790.1,Csa7M379080.1	2.65235	0.0254	0.1548
GO:0034311	diol metabolic process	biological_process	4	5	0.0714286	395	70	16586	Csa3M852620.1,Csa3M852630.1,Csa6M492250.1,Csa7M039790.1,Csa7M379080.1	2.99928	0.0256	0.155619
GO:0009834	secondary cell wall biogenesis	biological_process	6	6	0.0857143	537	70	16586	Csa1M042350.1,Csa3M778360.1,Csa4M129050.1,Csa4M652640.1,Csa6M518170.1,Csa7M018770.1	2.64741	0.0256	0.155671
GO:0009759	indole glucosinolate biosynthetic process	biological_process	8	4	0.0571429	265	70	16586	Csa1M042350.1,Csa3M852620.1,Csa3M852630.1,Csa6M492250.1	3.5765	0.0257	0.155738
GO:0022621	shoot system development	biological_process	5	29	0.414286	4952	70	16586	Csa1M033030.1,Csa1M042350.1,Csa1M064800.1,Csa1M263970.1,Csa3M143570.1,Csa3M731810.1,Csa3M852620.1,Csa3M852630.1,Csa3M890120.1,Csa4M012390.1,Csa4M047970.1,Csa4M051530.1,Csa4M056620.1,Csa4M290200.1,Csa4M624960.1,Csa4M645850.1,Csa4M652640.1,Csa5M150400.1,Csa6M486960.1,Csa6M492250.1,Csa6M498410.1,Csa6M498430.1,Csa6M513530.1,Csa6M518170.1,Csa6M525590.1,Csa7M067410.1,Csa7M073500.1,Csa7M378520.1,Csa7M37…	1.38759	0.0257	0.155738
GO:0009943	adaxial/abaxial axis specification	biological_process	7	12	0.171429	1534	70	16586	Csa1M042350.1,Csa1M064800.1,Csa3M143570.1,Csa3M731810.1,Csa4M047970.1,Csa4M051530.1,Csa4M129050.1,Csa4M285780.1,Csa4M624960.1,Csa5M150400.1,Csa6M495000.1,Csa7M067410.1	1.85353	0.026	0.15694
GO:0008205	ecdysone metabolic process	biological_process	7	3	0.0428571	151	70	16586	Csa3M852620.1,Csa3M852630.1,Csa6M492250.1	4.70747	0.026	0.15694
GO:0035150	regulation of tube size	biological_process	4	6	0.0857143	539	70	16586	Csa3M852630.1,Csa4M001910.1,Csa4M286960.1,Csa6M117710.1,Csa6M492250.1,Csa7M379080.1	2.63758	0.026	0.15705
GO:0000770	peptide pheromone export	biological_process	6	2	0.0285714	60	70	16586	Csa2M074190.1,Csa2M074200.1	7.8981	0.0266	0.159448
GO:0006879	cellular iron ion homeostasis	biological_process	9	5	0.0714286	399	70	16586	Csa2M074190.1,Csa2M074200.1,Csa4M056620.1,Csa7M018770.1,Csa7M379080.1	2.96921	0.0266	0.159448
GO:0006677	glycosylceramide metabolic process	biological_process	8	4	0.0571429	268	70	16586	Csa4M290200.1,Csa6M498410.1,Csa6M498430.1,Csa7M073500.1	3.53646	0.0266	0.159448
GO:0046513	ceramide biosynthetic process	biological_process	8	4	0.0571429	268	70	16586	Csa4M290200.1,Csa6M498410.1,Csa6M498430.1,Csa7M073500.1	3.53646	0.0266	0.159448
GO:1900055	regulation of leaf senescence	biological_process	10	3	0.0428571	153	70	16586	Csa1M033030.1,Csa4M012390.1,Csa6M486960.1	4.64594	0.0269	0.159987
GO:0043386	mycotoxin biosynthetic process	biological_process	6	3	0.0428571	153	70	16586	Csa3M852620.1,Csa6M492250.1,Csa7M039790.1	4.64594	0.0269	0.159987
GO:1900056	negative regulation of leaf senescence	biological_process	11	3	0.0428571	153	70	16586	Csa1M033030.1,Csa4M012390.1,Csa6M486960.1	4.64594	0.0269	0.159987
GO:0045122	aflatoxin biosynthetic process	biological_process	7	3	0.0428571	153	70	16586	Csa3M852620.1,Csa6M492250.1,Csa7M039790.1	4.64594	0.0269	0.159987
GO:0009615	response to virus	biological_process	4	17	0.242857	2483	70	16586	Csa1M042350.1,Csa1M064800.1,Csa2M074190.1,Csa2M074200.1,Csa3M143570.1,Csa3M731810.1,Csa3M852620.1,Csa3M852630.1,Csa4M012390.1,Csa4M047970.1,Csa4M624960.1,Csa5M606390.1,Csa6M486960.1,Csa6M492250.1,Csa6M513530.1,Csa7M067410.1,Csa7M378520.1	1.62224	0.0269	0.159987
GO:0009409	response to cold	biological_process	4	30	0.428571	5191	70	16586	Csa1M042350.1,Csa1M064800.1,Csa1M263970.1,Csa2M074190.1,Csa2M074200.1,Csa3M143570.1,Csa3M731810.1,Csa3M852620.1,Csa3M852630.1,Csa4M012390.1,Csa4M285780.1,Csa4M286950.1,Csa4M286960.1,Csa4M290200.1,Csa4M624960.1,Csa4M652640.1,Csa5M515020.1,Csa6M486960.1,Csa6M492250.1,Csa6M495000.1,Csa6M498410.1,Csa6M498430.1,Csa6M513530.1,Csa6M518170.1,Csa6M525590.1,Csa7M067410.1,Csa7M073500.1,Csa7M378520.1,Csa7M37…	1.36935	0.0271	0.16096
GO:0010338	leaf formation	biological_process	10	4	0.0571429	270	70	16586	Csa1M042350.1,Csa3M852620.1,Csa3M852630.1,Csa6M492250.1	3.51026	0.0273	0.16109
GO:0009955	adaxial/abaxial pattern specification	biological_process	6	12	0.171429	1545	70	16586	Csa1M042350.1,Csa1M064800.1,Csa3M143570.1,Csa3M731810.1,Csa4M047970.1,Csa4M051530.1,Csa4M129050.1,Csa4M285780.1,Csa4M624960.1,Csa5M150400.1,Csa6M495000.1,Csa7M067410.1	1.84033	0.0273	0.16109
GO:0015886	heme transport	biological_process	6	3	0.0428571	154	70	16586	Csa2M074190.1,Csa2M074200.1,Csa4M056620.1	4.61577	0.0273	0.16109
GO:0046222	aflatoxin metabolic process	biological_process	6	3	0.0428571	154	70	16586	Csa3M852620.1,Csa6M492250.1,Csa7M039790.1	4.61577	0.0273	0.16109
GO:0043385	mycotoxin metabolic process	biological_process	5	3	0.0428571	154	70	16586	Csa3M852620.1,Csa6M492250.1,Csa7M039790.1	4.61577	0.0273	0.16109
GO:0001916	positive regulation of T cell mediated cytotoxicity	biological_process	9	2	0.0285714	61	70	16586	Csa2M074190.1,Csa2M074200.1	7.76862	0.0274	0.161143
GO:0008361	regulation of cell size	biological_process	5	16	0.228571	2298	70	16586	Csa1M033030.1,Csa1M042350.1,Csa1M064800.1,Csa2M074190.1,Csa2M074200.1,Csa3M143570.1,Csa3M731810.1,Csa4M051530.1,Csa4M129050.1,Csa4M624960.1,Csa5M150400.1,Csa5M606390.1,Csa6M518170.1,Csa7M067410.1,Csa7M378520.1,Csa7M379080.1	1.64973	0.0278	0.162932
GO:0010286	heat acclimation	biological_process	5	10	0.142857	1197	70	16586	Csa1M263970.1,Csa3M841990.1,Csa3M852620.1,Csa3M852630.1,Csa4M012390.1,Csa4M652640.1,Csa6M486960.1,Csa6M492250.1,Csa6M513530.1,Csa6M518170.1	1.97947	0.028	0.164163
GO:0016115	terpenoid catabolic process	biological_process	7	5	0.0714286	406	70	16586	Csa1M263970.1,Csa4M290200.1,Csa6M498410.1,Csa6M498430.1,Csa7M073500.1	2.91802	0.0284	0.165418
GO:0009630	gravitropism	biological_process	4	9	0.128571	1031	70	16586	Csa2M074190.1,Csa2M074200.1,Csa3M143570.1,Csa3M852620.1,Csa3M852630.1,Csa4M047970.1,Csa4M056620.1,Csa6M492250.1,Csa7M378520.1	2.06837	0.0288	0.167523
GO:0010663	positive regulation of striated muscle cell apoptotic process	biological_process	10	1	0.0142857	7	70	16586	Csa6M117710.1	33.849	0.0292	0.168489
GO:0010666	positive regulation of cardiac muscle cell apoptotic process	biological_process	11	1	0.0142857	7	70	16586	Csa6M117710.1	33.849	0.0292	0.168489
GO:0006569	tryptophan catabolic process	biological_process	10	8	0.114286	868	70	16586	Csa3M841990.1,Csa3M852620.1,Csa3M852630.1,Csa4M290200.1,Csa6M492250.1,Csa6M498410.1,Csa6M498430.1,Csa7M073500.1	2.18381	0.0293	0.168829
GO:0046218	indolalkylamine catabolic process	biological_process	8	8	0.114286	868	70	16586	Csa3M841990.1,Csa3M852620.1,Csa3M852630.1,Csa4M290200.1,Csa6M492250.1,Csa6M498410.1,Csa6M498430.1,Csa7M073500.1	2.18381	0.0293	0.168829
GO:0009646	response to absence of light	biological_process	6	9	0.128571	1035	70	16586	Csa3M143570.1,Csa3M731810.1,Csa4M012390.1,Csa4M624960.1,Csa6M486960.1,Csa6M513530.1,Csa7M067410.1,Csa7M378520.1,Csa7M432480.1	2.06037	0.0294	0.169232
GO:0045730	respiratory burst	biological_process	3	14	0.2	1933	70	16586	Csa1M012100.1,Csa1M064800.1,Csa3M143570.1,Csa3M731810.1,Csa4M012390.1,Csa4M285780.1,Csa4M624960.1,Csa4M652640.1,Csa6M486960.1,Csa6M495000.1,Csa6M513530.1,Csa7M067410.1,Csa7M378520.1,Csa7M379080.1	1.71609	0.0295	0.169272
GO:1901376	organic heteropentacyclic compound metabolic process	biological_process	4	4	0.0571429	277	70	16586	Csa3M852620.1,Csa3M852630.1,Csa6M492250.1,Csa7M039790.1	3.42156	0.0296	0.169272
GO:0007586	digestion	biological_process	3	7	0.1	709	70	16586	Csa1M324370.1,Csa4M056620.1,Csa4M290200.1,Csa6M498410.1,Csa6M498430.1,Csa7M073500.1,Csa7M379080.1	2.33935	0.0296	0.169272
GO:0009638	phototropism	biological_process	6	3	0.0428571	159	70	16586	Csa3M143570.1,Csa4M047970.1,Csa7M378520.1	4.47062	0.0297	0.169352
GO:0080003	thalianol metabolic process	biological_process	9	3	0.0428571	160	70	16586	Csa3M852620.1,Csa3M852630.1,Csa6M492250.1	4.44268	0.0301	0.17106
GO:0042908	xenobiotic transport	biological_process	5	3	0.0428571	160	70	16586	Csa2M074190.1,Csa2M074200.1,Csa4M056620.1	4.44268	0.0301	0.17106
GO:0010683	tricyclic triterpenoid metabolic process	biological_process	8	3	0.0428571	160	70	16586	Csa3M852620.1,Csa3M852630.1,Csa6M492250.1	4.44268	0.0301	0.17106
GO:0002252	immune effector process	biological_process	2	21	0.3	3319	70	16586	Csa1M012100.1,Csa1M042350.1,Csa1M064800.1,Csa2M074190.1,Csa2M074200.1,Csa3M143570.1,Csa3M731810.1,Csa4M012390.1,Csa4M047970.1,Csa4M285780.1,Csa4M314440.1,Csa4M624960.1,Csa4M652640.1,Csa5M026190.1,Csa6M125240.1,Csa6M486960.1,Csa6M495000.1,Csa6M513530.1,Csa7M067410.1,Csa7M378520.1,Csa7M379080.1	1.49919	0.0302	0.17106
GO:0051817	modification of morphology or physiology of other organism involved in symbiotic interaction	biological_process	4	12	0.171429	1570	70	16586	Csa1M064800.1,Csa3M143570.1,Csa3M731810.1,Csa4M012390.1,Csa4M047970.1,Csa4M285780.1,Csa4M624960.1,Csa6M486960.1,Csa6M495000.1,Csa6M513530.1,Csa7M067410.1,Csa7M378520.1	1.81103	0.0304	0.171755
GO:0010941	regulation of cell death	biological_process	4	34	0.485714	6136	70	16586	Csa1M012100.1,Csa1M033030.1,Csa1M042350.1,Csa1M064800.1,Csa1M263970.1,Csa2M074190.1,Csa2M074200.1,Csa3M143570.1,Csa3M589590.1,Csa3M731810.1,Csa3M828430.1,Csa3M852620.1,Csa3M852630.1,Csa4M012390.1,Csa4M047970.1,Csa4M056620.1,Csa4M285780.1,Csa4M290200.1,Csa4M314440.1,Csa4M624960.1,Csa4M652640.1,Csa6M117710.1,Csa6M125240.1,Csa6M486960.1,Csa6M492250.1,Csa6M495000.1,Csa6M498410.1,Csa6M498430.1,Csa6M51…	1.31292	0.031	0.174876
GO:0009740	gibberellic acid mediated signaling pathway	biological_process	9	12	0.171429	1575	70	16586	Csa1M042350.1,Csa1M064800.1,Csa1M263970.1,Csa3M731810.1,Csa3M841990.1,Csa3M852620.1,Csa3M852630.1,Csa4M047970.1,Csa4M624960.1,Csa4M652640.1,Csa6M492250.1,Csa7M067410.1	1.80528	0.0311	0.174876
GO:0033075	isoquinoline alkaloid biosynthetic process	biological_process	6	3	0.0428571	162	70	16586	Csa3M852620.1,Csa3M852630.1,Csa6M492250.1	4.38783	0.0311	0.174876
GO:0009932	cell tip growth	biological_process	7	19	0.271429	2924	70	16586	Csa1M012100.1,Csa1M064800.1,Csa1M324370.1,Csa2M074190.1,Csa2M074200.1,Csa3M143570.1,Csa3M731810.1,Csa3M841990.1,Csa4M051530.1,Csa4M129050.1,Csa4M285780.1,Csa4M624960.1,Csa5M150400.1,Csa6M492250.1,Csa6M495000.1,Csa7M018770.1,Csa7M067410.1,Csa7M378520.1,Csa7M379080.1	1.53964	0.0312	0.175183
GO:0022414	reproductive process	biological_process	2	50	0.714286	9952	70	16586	Csa1M012100.1,Csa1M033030.1,Csa1M042350.1,Csa1M064800.1,Csa1M263970.1,Csa1M324370.1,Csa2M074190.1,Csa2M074200.1,Csa2M166180.1,Csa2M404780.1,Csa3M143570.1,Csa3M731810.1,Csa3M828430.1,Csa3M841990.1,Csa3M852620.1,Csa3M852630.1,Csa4M012390.1,Csa4M047970.1,Csa4M051530.1,Csa4M056620.1,Csa4M129050.1,Csa4M285780.1,Csa4M286950.1,Csa4M286960.1,Csa4M290200.1,Csa4M314440.1,Csa4M624960.1,Csa4M652640.1,Csa5M02…	1.19043	0.0315	0.175825
GO:0043213	bacteriocin transport	biological_process	7	2	0.0285714	66	70	16586	Csa2M074190.1,Csa2M074200.1	7.18009	0.0317	0.17649
GO:1901659	glycosyl compound biosynthetic process	biological_process	4	18	0.257143	2730	70	16586	Csa1M042350.1,Csa1M263970.1,Csa1M324370.1,Csa3M731810.1,Csa3M852620.1,Csa3M852630.1,Csa4M285780.1,Csa4M290200.1,Csa4M624960.1,Csa5M160770.1,Csa6M492250.1,Csa6M495000.1,Csa6M498410.1,Csa6M498430.1,Csa7M067410.1,Csa7M073500.1,Csa7M379080.1,Csa7M432480.1	1.56226	0.0318	0.177281
GO:0010311	lateral root formation	biological_process	10	8	0.114286	883	70	16586	Csa3M143570.1,Csa3M731810.1,Csa4M047970.1,Csa4M286950.1,Csa4M286960.1,Csa4M624960.1,Csa7M067410.1,Csa7M378520.1	2.14671	0.032	0.177739
GO:0006700	C21-steroid hormone biosynthetic process	biological_process	7	3	0.0428571	164	70	16586	Csa3M852620.1,Csa3M852630.1,Csa6M492250.1	4.33432	0.0321	0.178063
GO:0001911	negative regulation of leukocyte mediated cytotoxicity	biological_process	6	2	0.0285714	67	70	16586	Csa2M074190.1,Csa2M074200.1	7.07292	0.0326	0.179425
GO:0031342	negative regulation of cell killing	biological_process	4	2	0.0285714	67	70	16586	Csa2M074190.1,Csa2M074200.1	7.07292	0.0326	0.179425
GO:0035210	prepupal development	biological_process	6	3	0.0428571	165	70	16586	Csa3M852620.1,Csa3M852630.1,Csa6M492250.1	4.30805	0.0326	0.179425
GO:0035209	pupal development	biological_process	6	3	0.0428571	165	70	16586	Csa3M852620.1,Csa3M852630.1,Csa6M492250.1	4.30805	0.0326	0.179425
GO:0010119	regulation of stomatal movement	biological_process	4	10	0.142857	1230	70	16586	Csa1M064800.1,Csa1M324370.1,Csa3M731810.1,Csa4M624960.1,Csa5M221940.1,Csa6M014540.1,Csa6M125240.1,Csa7M047420.1,Csa7M067410.1,Csa7M379080.1	1.92636	0.033	0.18092
GO:0080112	seed growth	biological_process	9	1	0.0142857	8	70	16586	Csa5M606390.1	29.6179	0.0333	0.181723
GO:0043096	purine nucleobase salvage	biological_process	9	1	0.0142857	8	70	16586	Csa5M160770.1	29.6179	0.0333	0.181723
GO:0080113	regulation of seed growth	biological_process	10	1	0.0142857	8	70	16586	Csa5M606390.1	29.6179	0.0333	0.181723
GO:0015707	nitrite transport	biological_process	8	1	0.0142857	8	70	16586	Csa5M599860.1	29.6179	0.0333	0.181723
GO:0060327	cytoplasmic actin-based contraction involved in cell motility	biological_process	6	2	0.0285714	68	70	16586	Csa2M074190.1,Csa2M074200.1	6.96891	0.0334	0.182464
GO:0010359	regulation of anion channel activity	biological_process	12	10	0.142857	1235	70	16586	Csa3M731810.1,Csa4M056620.1,Csa4M285780.1,Csa4M290200.1,Csa4M624960.1,Csa6M495000.1,Csa6M498410.1,Csa6M498430.1,Csa7M067410.1,Csa7M073500.1	1.91857	0.0338	0.183346
GO:0009908	flower development	biological_process	7	31	0.442857	5502	70	16586	Csa1M042350.1,Csa1M064800.1,Csa1M263970.1,Csa2M074190.1,Csa2M074200.1,Csa3M143570.1,Csa3M731810.1,Csa3M852620.1,Csa3M852630.1,Csa4M047970.1,Csa4M051530.1,Csa4M129050.1,Csa4M285780.1,Csa4M286950.1,Csa4M286960.1,Csa4M290200.1,Csa4M624960.1,Csa4M652640.1,Csa5M150400.1,Csa5M221940.1,Csa6M014540.1,Csa6M492250.1,Csa6M495000.1,Csa6M498410.1,Csa6M498430.1,Csa6M518170.1,Csa7M047420.1,Csa7M067410.1,Csa7M07…	1.33501	0.034	0.184502
GO:0042547	cell wall modification involved in multidimensional cell growth	biological_process	6	2	0.0285714	69	70	16586	Csa4M051530.1,Csa5M150400.1	6.86791	0.0344	0.18563
GO:0001504	neurotransmitter uptake	biological_process	8	3	0.0428571	169	70	16586	Csa1M012100.1,Csa3M589590.1,Csa7M379080.1	4.20609	0.0346	0.186452
GO:2000026	regulation of multicellular organismal development	biological_process	4	36	0.514286	6639	70	16586	Csa1M012100.1,Csa1M033030.1,Csa1M042350.1,Csa1M064800.1,Csa1M263970.1,Csa2M166180.1,Csa3M143570.1,Csa3M589590.1,Csa3M731810.1,Csa3M778430.1,Csa3M852620.1,Csa3M852630.1,Csa4M012390.1,Csa4M047970.1,Csa4M051530.1,Csa4M129050.1,Csa4M285780.1,Csa4M290200.1,Csa4M314440.1,Csa4M624960.1,Csa4M652640.1,Csa5M150400.1,Csa5M606390.1,Csa6M117710.1,Csa6M486960.1,Csa6M492250.1,Csa6M495000.1,Csa6M498410.1,Csa6M49…	1.28482	0.0347	0.186726
GO:0071396	cellular response to lipid	biological_process	6	26	0.371429	4422	70	16586	Csa1M042350.1,Csa1M064800.1,Csa1M263970.1,Csa2M074190.1,Csa2M074200.1,Csa3M731810.1,Csa3M841990.1,Csa3M852620.1,Csa3M852630.1,Csa4M001910.1,Csa4M012390.1,Csa4M047970.1,Csa4M056620.1,Csa4M290200.1,Csa4M314440.1,Csa4M624960.1,Csa4M652640.1,Csa6M486960.1,Csa6M492250.1,Csa6M498410.1,Csa6M498430.1,Csa6M513530.1,Csa6M518170.1,Csa7M067410.1,Csa7M073500.1,Csa7M379080.1	1.39315	0.0351	0.187763
GO:0010034	response to acetate	biological_process	4	3	0.0428571	170	70	16586	Csa3M852620.1,Csa3M852630.1,Csa6M492250.1	4.18134	0.0351	0.187861
GO:0048545	response to steroid hormone stimulus	biological_process	5	17	0.242857	2565	70	16586	Csa1M064800.1,Csa2M074190.1,Csa2M074200.1,Csa3M731810.1,Csa3M852620.1,Csa3M852630.1,Csa4M001910.1,Csa4M056620.1,Csa4M290200.1,Csa4M314440.1,Csa4M624960.1,Csa6M492250.1,Csa6M498410.1,Csa6M498430.1,Csa7M067410.1,Csa7M073500.1,Csa7M379080.1	1.57038	0.0355	0.188873
GO:0032352	positive regulation of hormone metabolic process	biological_process	6	4	0.0571429	295	70	16586	Csa3M852620.1,Csa3M852630.1,Csa4M047970.1,Csa6M492250.1	3.21278	0.036	0.190967
GO:0019373	epoxygenase P450 pathway	biological_process	11	3	0.0428571	172	70	16586	Csa3M852620.1,Csa3M852630.1,Csa6M492250.1	4.13272	0.0362	0.19154
GO:0030253	protein secretion by the type I secretion system	biological_process	8	2	0.0285714	71	70	16586	Csa2M074190.1,Csa2M074200.1	6.67445	0.0362	0.19154
GO:0009399	nitrogen fixation	biological_process	4	4	0.0571429	297	70	16586	Csa3M852620.1,Csa3M852630.1,Csa6M492250.1,Csa7M379080.1	3.19115	0.0368	0.193613
GO:0002707	negative regulation of lymphocyte mediated immunity	biological_process	7	2	0.0285714	72	70	16586	Csa2M074190.1,Csa2M074200.1	6.58175	0.0371	0.194975
GO:0002704	negative regulation of leukocyte mediated immunity	biological_process	6	2	0.0285714	72	70	16586	Csa2M074190.1,Csa2M074200.1	6.58175	0.0371	0.194975
GO:0051716	cellular response to stimulus	biological_process	3	56	0.8	11570	70	16586	Csa1M012100.1,Csa1M033030.1,Csa1M042350.1,Csa1M064800.1,Csa1M263970.1,Csa1M324370.1,Csa2M074190.1,Csa2M074200.1,Csa2M166180.1,Csa2M258100.1,Csa3M143570.1,Csa3M589590.1,Csa3M731810.1,Csa3M778430.1,Csa3M828430.1,Csa3M841990.1,Csa3M852620.1,Csa3M852630.1,Csa4M001910.1,Csa4M012390.1,Csa4M047970.1,Csa4M051530.1,Csa4M056620.1,Csa4M280630.1,Csa4M285780.1,Csa4M286950.1,Csa4M286960.1,Csa4M290200.1,Csa4M29…	1.14683	0.0373	0.19548
GO:0042884	microcin transport	biological_process	7	1	0.0142857	9	70	16586	Csa4M056620.1	26.327	0.0374	0.19548
GO:0002540	leukotriene production involved in inflammatory response	biological_process	7	1	0.0142857	9	70	16586	Csa4M286960.1	26.327	0.0374	0.19548
GO:0009744	response to sucrose stimulus	biological_process	6	17	0.242857	2581	70	16586	Csa1M042350.1,Csa1M263970.1,Csa3M731810.1,Csa3M841990.1,Csa3M852620.1,Csa3M852630.1,Csa4M047970.1,Csa4M056620.1,Csa4M290200.1,Csa4M624960.1,Csa4M652640.1,Csa6M492250.1,Csa6M498410.1,Csa6M498430.1,Csa6M518170.1,Csa7M073500.1,Csa7M379080.1	1.56065	0.0374	0.195761
GO:0034285	response to disaccharide stimulus	biological_process	5	17	0.242857	2582	70	16586	Csa1M042350.1,Csa1M263970.1,Csa3M731810.1,Csa3M841990.1,Csa3M852620.1,Csa3M852630.1,Csa4M047970.1,Csa4M056620.1,Csa4M290200.1,Csa4M624960.1,Csa4M652640.1,Csa6M492250.1,Csa6M498410.1,Csa6M498430.1,Csa6M518170.1,Csa7M073500.1,Csa7M379080.1	1.56004	0.0376	0.196197
GO:0051186	cofactor metabolic process	biological_process	3	25	0.357143	4236	70	16586	Csa1M263970.1,Csa1M324370.1,Csa2M074190.1,Csa2M074200.1,Csa3M731810.1,Csa3M852620.1,Csa3M852630.1,Csa4M001910.1,Csa4M051530.1,Csa4M056620.1,Csa4M280630.1,Csa4M286950.1,Csa4M286960.1,Csa4M290200.1,Csa4M624960.1,Csa4M645850.1,Csa5M150400.1,Csa6M117710.1,Csa6M492250.1,Csa6M498410.1,Csa6M498430.1,Csa7M039790.1,Csa7M067410.1,Csa7M073500.1,Csa7M432480.1	1.39839	0.0378	0.196981
GO:0009914	hormone transport	biological_process	5	15	0.214286	2192	70	16586	Csa1M012100.1,Csa1M064800.1,Csa2M074190.1,Csa2M074200.1,Csa3M143570.1,Csa3M731810.1,Csa3M852620.1,Csa4M051530.1,Csa4M056620.1,Csa4M129050.1,Csa4M624960.1,Csa5M150400.1,Csa6M117710.1,Csa7M067410.1,Csa7M378520.1	1.62142	0.0379	0.197406
GO:0042940	D-amino acid transport	biological_process	10	2	0.0285714	73	70	16586	Csa2M074190.1,Csa2M074200.1	6.49159	0.0381	0.197406
GO:0015786	UDP-glucose transport	biological_process	9	2	0.0285714	73	70	16586	Csa2M074190.1,Csa2M074200.1	6.49159	0.0381	0.197406
GO:0071577	zinc ion transmembrane transport	biological_process	10	2	0.0285714	73	70	16586	Csa4M056620.1,Csa7M379080.1	6.49159	0.0381	0.197406
GO:0051181	cofactor transport	biological_process	5	3	0.0428571	176	70	16586	Csa2M074190.1,Csa2M074200.1,Csa4M056620.1	4.0388	0.0383	0.197749
GO:0006722	triterpenoid metabolic process	biological_process	7	4	0.0571429	301	70	16586	Csa3M852620.1,Csa3M852630.1,Csa6M117710.1,Csa6M492250.1	3.14874	0.0383	0.197749
GO:0009743	response to carbohydrate stimulus	biological_process	4	28	0.4	4891	70	16586	Csa1M042350.1,Csa1M263970.1,Csa2M074190.1,Csa2M074200.1,Csa3M589590.1,Csa3M731810.1,Csa3M841990.1,Csa3M852620.1,Csa3M852630.1,Csa4M047970.1,Csa4M051530.1,Csa4M056620.1,Csa4M129050.1,Csa4M285780.1,Csa4M290200.1,Csa4M624960.1,Csa4M652640.1,Csa5M150400.1,Csa6M117710.1,Csa6M492250.1,Csa6M495000.1,Csa6M498410.1,Csa6M498430.1,Csa6M518170.1,Csa7M067410.1,Csa7M073500.1,Csa7M379080.1,Csa7M432480.1	1.35645	0.0384	0.197749
GO:0006810	transport	biological_process	3	56	0.8	11583	70	16586	Csa1M012100.1,Csa1M033030.1,Csa1M042350.1,Csa1M064800.1,Csa1M263970.1,Csa1M324370.1,Csa2M074190.1,Csa2M074200.1,Csa2M404780.1,Csa3M143570.1,Csa3M589590.1,Csa3M731810.1,Csa3M778430.1,Csa3M828430.1,Csa3M841990.1,Csa3M852620.1,Csa3M852630.1,Csa4M012390.1,Csa4M047970.1,Csa4M051530.1,Csa4M056620.1,Csa4M129050.1,Csa4M285780.1,Csa4M286950.1,Csa4M286960.1,Csa4M290200.1,Csa4M314440.1,Csa4M624960.1,Csa4M65…	1.14554	0.0385	0.197749
GO:0010430	fatty acid omega-oxidation	biological_process	10	3	0.0428571	177	70	16586	Csa3M852620.1,Csa3M852630.1,Csa6M492250.1	4.01598	0.0389	0.197749
GO:0070989	oxidative demethylation	biological_process	4	3	0.0428571	177	70	16586	Csa3M852620.1,Csa3M852630.1,Csa6M492250.1	4.01598	0.0389	0.197749
GO:0015718	monocarboxylic acid transport	biological_process	9	8	0.114286	918	70	16586	Csa1M324370.1,Csa2M074190.1,Csa2M074200.1,Csa3M589590.1,Csa3M852620.1,Csa4M056620.1,Csa4M314440.1,Csa7M379080.1	2.06486	0.0389	0.197818
GO:0009639	response to red or far red light	biological_process	5	21	0.3	3407	70	16586	Csa1M042350.1,Csa1M263970.1,Csa2M074190.1,Csa2M074200.1,Csa2M166180.1,Csa3M143570.1,Csa3M731810.1,Csa3M852620.1,Csa3M852630.1,Csa3M890120.1,Csa4M624960.1,Csa4M652640.1,Csa5M221940.1,Csa5M606390.1,Csa6M014540.1,Csa6M125240.1,Csa6M492250.1,Csa7M047420.1,Csa7M067410.1,Csa7M378520.1,Csa7M432480.1	1.46046	0.0391	0.198036
GO:0046164	alcohol catabolic process	biological_process	5	7	0.1	753	70	16586	Csa3M852620.1,Csa3M852630.1,Csa4M290200.1,Csa6M492250.1,Csa6M498410.1,Csa6M498430.1,Csa7M073500.1	2.20266	0.0391	0.198036
GO:0007568	aging	biological_process	3	23	0.328571	3825	70	16586	Csa1M033030.1,Csa1M064800.1,Csa1M263970.1,Csa3M143570.1,Csa3M731810.1,Csa3M852620.1,Csa3M852630.1,Csa3M890120.1,Csa4M012390.1,Csa4M047970.1,Csa4M051530.1,Csa4M314440.1,Csa4M624960.1,Csa4M645850.1,Csa4M652640.1,Csa5M150400.1,Csa6M117710.1,Csa6M486960.1,Csa6M492250.1,Csa6M513530.1,Csa7M067410.1,Csa7M378520.1,Csa7M379080.1	1.42475	0.0391	0.198036
GO:0008211	glucocorticoid metabolic process	biological_process	5	4	0.0571429	303	70	16586	Csa3M852620.1,Csa3M852630.1,Csa6M492250.1,Csa7M379080.1	3.12796	0.0391	0.198036
GO:0019229	regulation of vasoconstriction	biological_process	8	4	0.0571429	305	70	16586	Csa3M852630.1,Csa4M286960.1,Csa6M492250.1,Csa7M379080.1	3.10745	0.0399	0.201626
GO:0042738	exogenous drug catabolic process	biological_process	5	3	0.0428571	179	70	16586	Csa3M852620.1,Csa3M852630.1,Csa6M492250.1	3.97111	0.04	0.201626
GO:0015848	spermidine transport	biological_process	7	2	0.0285714	75	70	16586	Csa2M074190.1,Csa4M056620.1	6.31848	0.04	0.201626
GO:0010102	lateral root morphogenesis	biological_process	9	9	0.128571	1097	70	16586	Csa3M143570.1,Csa3M731810.1,Csa4M047970.1,Csa4M286950.1,Csa4M286960.1,Csa4M624960.1,Csa4M652640.1,Csa7M067410.1,Csa7M378520.1	1.94392	0.0404	0.203313
GO:0010101	post-embryonic root morphogenesis	biological_process	8	9	0.128571	1097	70	16586	Csa3M143570.1,Csa3M731810.1,Csa4M047970.1,Csa4M286950.1,Csa4M286960.1,Csa4M624960.1,Csa4M652640.1,Csa7M067410.1,Csa7M378520.1	1.94392	0.0404	0.203313
GO:0070365	hepatocyte differentiation	biological_process	7	3	0.0428571	180	70	16586	Csa3M852620.1,Csa3M852630.1,Csa6M492250.1	3.94905	0.0405	0.203381
GO:0042737	drug catabolic process	biological_process	4	3	0.0428571	180	70	16586	Csa3M852620.1,Csa3M852630.1,Csa6M492250.1	3.94905	0.0405	0.203381
GO:0009606	tropism	biological_process	3	9	0.128571	1098	70	16586	Csa2M074190.1,Csa2M074200.1,Csa3M143570.1,Csa3M852620.1,Csa3M852630.1,Csa4M047970.1,Csa4M056620.1,Csa6M492250.1,Csa7M378520.1	1.94215	0.0406	0.203711
GO:0001912	positive regulation of leukocyte mediated cytotoxicity	biological_process	6	2	0.0285714	76	70	16586	Csa2M074190.1,Csa2M074200.1	6.23534	0.041	0.204911
GO:0006691	leukotriene metabolic process	biological_process	10	3	0.0428571	181	70	16586	Csa3M852620.1,Csa3M852630.1,Csa4M286960.1	3.92723	0.0411	0.205397
GO:0080037	negative regulation of cytokinin mediated signaling pathway	biological_process	10	1	0.0142857	10	70	16586	Csa7M067410.1	23.6943	0.0414	0.206831
GO:0009741	response to brassinosteroid stimulus	biological_process	5	12	0.171429	1646	70	16586	Csa1M064800.1,Csa3M143570.1,Csa3M731810.1,Csa3M778360.1,Csa3M778430.1,Csa3M841990.1,Csa4M047970.1,Csa4M624960.1,Csa4M652640.1,Csa6M125240.1,Csa7M067410.1,Csa7M378520.1	1.72741	0.0416	0.207549
GO:0031537	regulation of anthocyanin metabolic process	biological_process	7	9	0.128571	1104	70	16586	Csa1M042350.1,Csa3M731810.1,Csa4M047970.1,Csa4M290200.1,Csa4M624960.1,Csa6M498410.1,Csa6M498430.1,Csa7M067410.1,Csa7M073500.1	1.9316	0.0418	0.208528
GO:0061028	establishment of endothelial barrier	biological_process	8	2	0.0285714	77	70	16586	Csa2M074190.1,Csa2M074200.1	6.15436	0.0419	0.208592
GO:0014045	establishment of endothelial blood-brain barrier	biological_process	9	2	0.0285714	77	70	16586	Csa2M074190.1,Csa2M074200.1	6.15436	0.0419	0.208592
GO:0015837	amine transport	biological_process	5	5	0.0714286	452	70	16586	Csa1M324370.1,Csa2M074190.1,Csa2M074200.1,Csa3M589590.1,Csa4M056620.1	2.62105	0.042	0.208632
GO:0090031	positive regulation of steroid hormone biosynthetic process	biological_process	9	3	0.0428571	183	70	16586	Csa3M852620.1,Csa3M852630.1,Csa6M492250.1	3.88431	0.0422	0.209571
GO:0048440	carpel development	biological_process	10	17	0.242857	2619	70	16586	Csa1M042350.1,Csa1M064800.1,Csa2M074190.1,Csa2M074200.1,Csa3M143570.1,Csa3M731810.1,Csa3M852620.1,Csa3M852630.1,Csa4M047970.1,Csa4M051530.1,Csa4M624960.1,Csa4M652640.1,Csa5M150400.1,Csa6M492250.1,Csa6M518170.1,Csa7M067410.1,Csa7M378520.1	1.538	0.0423	0.209571
GO:0009637	response to blue light	biological_process	5	10	0.142857	1284	70	16586	Csa1M042350.1,Csa1M064800.1,Csa2M074190.1,Csa2M074200.1,Csa3M143570.1,Csa3M731810.1,Csa4M047970.1,Csa4M624960.1,Csa7M067410.1,Csa7M378520.1	1.84535	0.0424	0.209571
GO:0019369	arachidonic acid metabolic process	biological_process	10	4	0.0571429	311	70	16586	Csa3M852620.1,Csa3M852630.1,Csa4M286960.1,Csa6M492250.1	3.0475	0.0424	0.209571
GO:0010476	gibberellin mediated signaling pathway	biological_process	8	12	0.171429	1653	70	16586	Csa1M042350.1,Csa1M064800.1,Csa1M263970.1,Csa3M731810.1,Csa3M841990.1,Csa3M852620.1,Csa3M852630.1,Csa4M047970.1,Csa4M624960.1,Csa4M652640.1,Csa6M492250.1,Csa7M067410.1	1.72009	0.0428	0.210475
GO:0090481	pyrimidine nucleotide-sugar transmembrane transport	biological_process	9	2	0.0285714	78	70	16586	Csa2M074190.1,Csa2M074200.1	6.07546	0.0429	0.210571
GO:0002215	defense response to nematode	biological_process	5	2	0.0285714	78	70	16586	Csa4M285780.1,Csa6M495000.1	6.07546	0.0429	0.210571
GO:0015781	pyrimidine nucleotide-sugar transport	biological_process	8	2	0.0285714	78	70	16586	Csa2M074190.1,Csa2M074200.1	6.07546	0.0429	0.210571
GO:0015802	basic amino acid transport	biological_process	10	5	0.0714286	455	70	16586	Csa1M012100.1,Csa1M324370.1,Csa3M589590.1,Csa4M056620.1,Csa7M379080.1	2.60377	0.043	0.210571
GO:0002824	positive regulation of adaptive immune response based on somatic recombination of immune receptors built from immunoglobulin superfamily domains	biological_process	7	5	0.0714286	455	70	16586	Csa2M074190.1,Csa2M074200.1,Csa3M731810.1,Csa4M624960.1,Csa7M067410.1	2.60377	0.043	0.210571
GO:0009712	catechol-containing compound metabolic process	biological_process	5	4	0.0571429	314	70	16586	Csa3M852620.1,Csa3M852630.1,Csa6M492250.1,Csa7M379080.1	3.01838	0.0436	0.213338
GO:0015692	lead ion transport	biological_process	8	2	0.0285714	79	70	16586	Csa4M056620.1,Csa7M379080.1	5.99855	0.0439	0.214307
GO:0071370	cellular response to gibberellin stimulus	biological_process	7	12	0.171429	1660	70	16586	Csa1M042350.1,Csa1M064800.1,Csa1M263970.1,Csa3M731810.1,Csa3M841990.1,Csa3M852620.1,Csa3M852630.1,Csa4M047970.1,Csa4M624960.1,Csa4M652640.1,Csa6M492250.1,Csa7M067410.1	1.71284	0.044	0.214307
GO:0045750	positive regulation of S phase of mitotic cell cycle	biological_process	10	3	0.0428571	186	70	16586	Csa3M852620.1,Csa3M852630.1,Csa6M492250.1	3.82166	0.044	0.214307
GO:0072593	reactive oxygen species metabolic process	biological_process	3	23	0.328571	3873	70	16586	Csa1M012100.1,Csa1M033030.1,Csa1M042350.1,Csa1M064800.1,Csa1M263970.1,Csa3M731810.1,Csa3M852620.1,Csa3M852630.1,Csa4M001910.1,Csa4M012390.1,Csa4M047970.1,Csa4M051530.1,Csa4M056620.1,Csa4M285780.1,Csa4M624960.1,Csa5M150400.1,Csa6M486960.1,Csa6M492250.1,Csa6M495000.1,Csa6M513530.1,Csa6M518170.1,Csa7M067410.1,Csa7M379080.1	1.4071	0.0445	0.216115
GO:0010345	suberin biosynthetic process	biological_process	6	3	0.0428571	187	70	16586	Csa3M852630.1,Csa4M280630.1,Csa6M492250.1	3.80122	0.0446	0.216339
GO:0044763	single-organism cellular process	biological_process	2	67	0.957143	14778	70	16586	Csa1M012100.1,Csa1M033030.1,Csa1M042350.1,Csa1M064800.1,Csa1M263970.1,Csa1M324370.1,Csa2M074190.1,Csa2M074200.1,Csa2M166180.1,Csa2M258100.1,Csa2M404780.1,Csa3M143570.1,Csa3M589590.1,Csa3M731810.1,Csa3M778360.1,Csa3M778430.1,Csa3M828430.1,Csa3M841990.1,Csa3M852620.1,Csa3M852630.1,Csa3M890120.1,Csa4M001910.1,Csa4M012390.1,Csa4M047970.1,Csa4M051530.1,Csa4M056620.1,Csa4M129050.1,Csa4M280630.1,Csa4M28…	1.07424	0.0449	0.217486
GO:0023052	signaling	biological_process	1	48	0.685714	9614	70	16586	Csa1M012100.1,Csa1M033030.1,Csa1M042350.1,Csa1M064800.1,Csa1M263970.1,Csa1M324370.1,Csa2M074190.1,Csa2M074200.1,Csa2M166180.1,Csa2M258100.1,Csa3M143570.1,Csa3M589590.1,Csa3M731810.1,Csa3M828430.1,Csa3M841990.1,Csa3M852620.1,Csa3M852630.1,Csa4M012390.1,Csa4M047970.1,Csa4M051530.1,Csa4M056620.1,Csa4M280630.1,Csa4M285780.1,Csa4M286950.1,Csa4M286960.1,Csa4M290200.1,Csa4M314440.1,Csa4M624960.1,Csa4M64…	1.18299	0.0449	0.217486
GO:0044700	single organism signaling	biological_process	2	48	0.685714	9614	70	16586	Csa1M012100.1,Csa1M033030.1,Csa1M042350.1,Csa1M064800.1,Csa1M263970.1,Csa1M324370.1,Csa2M074190.1,Csa2M074200.1,Csa2M166180.1,Csa2M258100.1,Csa3M143570.1,Csa3M589590.1,Csa3M731810.1,Csa3M828430.1,Csa3M841990.1,Csa3M852620.1,Csa3M852630.1,Csa4M012390.1,Csa4M047970.1,Csa4M051530.1,Csa4M056620.1,Csa4M280630.1,Csa4M285780.1,Csa4M286950.1,Csa4M286960.1,Csa4M290200.1,Csa4M314440.1,Csa4M624960.1,Csa4M64…	1.18299	0.0449	0.217486
GO:0055072	iron ion homeostasis	biological_process	7	6	0.0857143	616	70	16586	Csa2M074190.1,Csa2M074200.1,Csa2M404780.1,Csa4M056620.1,Csa7M018770.1,Csa7M379080.1	2.30788	0.0453	0.218328
GO:0046677	response to antibiotic	biological_process	4	8	0.114286	947	70	16586	Csa2M074190.1,Csa2M074200.1,Csa3M852620.1,Csa3M852630.1,Csa4M056620.1,Csa4M290200.1,Csa6M492250.1,Csa7M073500.1	2.00163	0.0454	0.218328
GO:0052322	positive regulation of phytoalexin biosynthetic process	biological_process	7	1	0.0142857	11	70	16586	Csa6M125240.1	21.5403	0.0455	0.218328
GO:1901182	regulation of camalexin biosynthetic process	biological_process	8	1	0.0142857	11	70	16586	Csa6M125240.1	21.5403	0.0455	0.218328
GO:0052320	positive regulation of phytoalexin metabolic process	biological_process	6	1	0.0142857	11	70	16586	Csa6M125240.1	21.5403	0.0455	0.218328
GO:1901183	positive regulation of camalexin biosynthetic process	biological_process	9	1	0.0142857	11	70	16586	Csa6M125240.1	21.5403	0.0455	0.218328
GO:0052318	regulation of phytoalexin metabolic process	biological_process	5	1	0.0142857	11	70	16586	Csa6M125240.1	21.5403	0.0455	0.218328
GO:0052319	regulation of phytoalexin biosynthetic process	biological_process	6	1	0.0142857	11	70	16586	Csa6M125240.1	21.5403	0.0455	0.218328
GO:0006954	inflammatory response	biological_process	4	11	0.157143	1484	70	16586	Csa3M731810.1,Csa3M852620.1,Csa4M001910.1,Csa4M286960.1,Csa4M290200.1,Csa4M314440.1,Csa4M624960.1,Csa5M026190.1,Csa6M498410.1,Csa6M498430.1,Csa7M073500.1	1.75631	0.0457	0.219179
GO:0008216	spermidine metabolic process	biological_process	8	3	0.0428571	189	70	16586	Csa3M852620.1,Csa3M852630.1,Csa6M492250.1	3.761	0.0457	0.219179
GO:0048467	gynoecium development	biological_process	9	17	0.242857	2645	70	16586	Csa1M042350.1,Csa1M064800.1,Csa2M074190.1,Csa2M074200.1,Csa3M143570.1,Csa3M731810.1,Csa3M852620.1,Csa3M852630.1,Csa4M047970.1,Csa4M051530.1,Csa4M624960.1,Csa4M652640.1,Csa5M150400.1,Csa6M492250.1,Csa6M518170.1,Csa7M067410.1,Csa7M378520.1	1.52288	0.0458	0.219524
GO:0010541	acropetal auxin transport	biological_process	8	2	0.0285714	81	70	16586	Csa2M074190.1,Csa2M074200.1	5.85044	0.0459	0.219575
GO:0031343	positive regulation of cell killing	biological_process	4	2	0.0285714	81	70	16586	Csa2M074190.1,Csa2M074200.1	5.85044	0.0459	0.219575
GO:0046456	icosanoid biosynthetic process	biological_process	8	4	0.0571429	320	70	16586	Csa3M852630.1,Csa4M286960.1,Csa4M314440.1,Csa6M492250.1	2.96179	0.0462	0.220511
GO:1901570	fatty acid derivative biosynthetic process	biological_process	4	4	0.0571429	320	70	16586	Csa3M852630.1,Csa4M286960.1,Csa4M314440.1,Csa6M492250.1	2.96179	0.0462	0.220511
GO:0032350	regulation of hormone metabolic process	biological_process	5	5	0.0714286	465	70	16586	Csa3M852620.1,Csa3M852630.1,Csa4M047970.1,Csa6M492250.1,Csa7M379080.1	2.54777	0.0465	0.220767
GO:0009864	induced systemic resistance, jasmonic acid mediated signaling pathway	biological_process	9	4	0.0571429	321	70	16586	Csa4M012390.1,Csa4M652640.1,Csa6M125240.1,Csa6M486960.1	2.95256	0.0467	0.22137
GO:0033076	isoquinoline alkaloid metabolic process	biological_process	5	3	0.0428571	191	70	16586	Csa3M852620.1,Csa3M852630.1,Csa6M492250.1	3.72162	0.0469	0.22137
GO:0065001	specification of axis polarity	biological_process	6	13	0.185714	1867	70	16586	Csa1M042350.1,Csa1M064800.1,Csa3M143570.1,Csa3M731810.1,Csa4M047970.1,Csa4M051530.1,Csa4M129050.1,Csa4M285780.1,Csa4M624960.1,Csa4M652640.1,Csa5M150400.1,Csa6M495000.1,Csa7M067410.1	1.64984	0.047	0.22137
GO:0015780	nucleotide-sugar transport	biological_process	7	2	0.0285714	82	70	16586	Csa2M074190.1,Csa2M074200.1	5.77909	0.047	0.22137
GO:0052803	imidazole-containing compound metabolic process	biological_process	4	2	0.0285714	82	70	16586	Csa6M445760.1,Csa6M446290.1	5.77909	0.047	0.22137
GO:0009075	histidine family amino acid metabolic process	biological_process	8	2	0.0285714	82	70	16586	Csa6M445760.1,Csa6M446290.1	5.77909	0.047	0.22137
GO:0001914	regulation of T cell mediated cytotoxicity	biological_process	8	2	0.0285714	82	70	16586	Csa2M074190.1,Csa2M074200.1	5.77909	0.047	0.22137
GO:0006547	histidine metabolic process	biological_process	9	2	0.0285714	82	70	16586	Csa6M445760.1,Csa6M446290.1	5.77909	0.047	0.22137
GO:0015847	putrescine transport	biological_process	8	2	0.0285714	82	70	16586	Csa2M074190.1,Csa4M056620.1	5.77909	0.047	0.22137
GO:0030325	adrenal gland development	biological_process	7	3	0.0428571	192	70	16586	Csa3M852620.1,Csa3M852630.1,Csa6M492250.1	3.70223	0.0475	0.223643
GO:1901616	organic hydroxy compound catabolic process	biological_process	4	7	0.1	787	70	16586	Csa3M852620.1,Csa3M852630.1,Csa4M290200.1,Csa6M492250.1,Csa6M498410.1,Csa6M498430.1,Csa7M073500.1	2.1075	0.0477	0.224079
GO:0071394	cellular response to testosterone stimulus	biological_process	8	2	0.0285714	83	70	16586	Csa4M290200.1,Csa7M073500.1	5.70947	0.048	0.22499
GO:2000068	regulation of defense response to insect	biological_process	6	2	0.0285714	83	70	16586	Csa4M286950.1,Csa4M286960.1	5.70947	0.048	0.22499
GO:0015722	canalicular bile acid transport	biological_process	11	2	0.0285714	83	70	16586	Csa2M074190.1,Csa2M074200.1	5.70947	0.048	0.22499
GO:0035634	response to stilbenoid	biological_process	6	3	0.0428571	193	70	16586	Csa3M852620.1,Csa3M852630.1,Csa6M492250.1	3.68305	0.0481	0.225019
GO:0042904	9-cis-retinoic acid biosynthetic process	biological_process	11	3	0.0428571	193	70	16586	Csa3M852620.1,Csa3M852630.1,Csa6M492250.1	3.68305	0.0481	0.225019
GO:0042905	9-cis-retinoic acid metabolic process	biological_process	10	3	0.0428571	193	70	16586	Csa3M852620.1,Csa3M852630.1,Csa6M492250.1	3.68305	0.0481	0.225019
GO:0051234	establishment of localization	biological_process	2	56	0.8	11682	70	16586	Csa1M012100.1,Csa1M033030.1,Csa1M042350.1,Csa1M064800.1,Csa1M263970.1,Csa1M324370.1,Csa2M074190.1,Csa2M074200.1,Csa2M404780.1,Csa3M143570.1,Csa3M589590.1,Csa3M731810.1,Csa3M778430.1,Csa3M828430.1,Csa3M841990.1,Csa3M852620.1,Csa3M852630.1,Csa4M012390.1,Csa4M047970.1,Csa4M051530.1,Csa4M056620.1,Csa4M129050.1,Csa4M285780.1,Csa4M286950.1,Csa4M286960.1,Csa4M290200.1,Csa4M314440.1,Csa4M624960.1,Csa4M65…	1.13583	0.0482	0.225019
GO:0002376	immune system process	biological_process	1	40	0.571429	7719	70	16586	Csa1M012100.1,Csa1M033030.1,Csa1M042350.1,Csa1M064800.1,Csa1M263970.1,Csa2M074190.1,Csa2M074200.1,Csa3M143570.1,Csa3M589590.1,Csa3M731810.1,Csa3M828430.1,Csa3M852620.1,Csa3M852630.1,Csa4M012390.1,Csa4M047970.1,Csa4M056620.1,Csa4M129050.1,Csa4M280630.1,Csa4M285780.1,Csa4M286950.1,Csa4M286960.1,Csa4M290200.1,Csa4M314440.1,Csa4M624960.1,Csa4M652640.1,Csa5M026190.1,Csa5M140450.1,Csa6M125240.1,Csa6M48…	1.22784	0.0484	0.225663
GO:0007588	excretion	biological_process	4	4	0.0571429	325	70	16586	Csa4M056620.1,Csa4M290200.1,Csa6M498430.1,Csa7M073500.1	2.91622	0.0484	0.225663
GO:0045455	ecdysteroid metabolic process	biological_process	6	3	0.0428571	194	70	16586	Csa3M852620.1,Csa3M852630.1,Csa6M492250.1	3.66406	0.0488	0.226688
GO:0006629	lipid metabolic process	biological_process	3	39	0.557143	7489	70	16586	Csa1M042350.1,Csa1M064800.1,Csa1M263970.1,Csa1M324370.1,Csa2M074190.1,Csa2M074200.1,Csa3M731810.1,Csa3M852620.1,Csa3M852630.1,Csa4M001910.1,Csa4M012390.1,Csa4M047970.1,Csa4M051530.1,Csa4M056620.1,Csa4M280630.1,Csa4M285780.1,Csa4M286950.1,Csa4M286960.1,Csa4M286970.1,Csa4M290200.1,Csa4M314440.1,Csa4M624960.1,Csa4M645850.1,Csa4M652640.1,Csa5M150400.1,Csa5M606390.1,Csa6M117710.1,Csa6M125240.1,Csa6M48…	1.23391	0.0489	0.227056
GO:0071383	cellular response to steroid hormone stimulus	biological_process	7	11	0.157143	1502	70	16586	Csa1M064800.1,Csa3M731810.1,Csa4M001910.1,Csa4M056620.1,Csa4M290200.1,Csa4M624960.1,Csa6M498410.1,Csa6M498430.1,Csa7M067410.1,Csa7M073500.1,Csa7M379080.1	1.73527	0.0492	0.227781
GO:0009072	aromatic amino acid family metabolic process	biological_process	8	15	0.214286	2271	70	16586	Csa1M042350.1,Csa3M841990.1,Csa3M852620.1,Csa3M852630.1,Csa4M286950.1,Csa4M286960.1,Csa4M290200.1,Csa4M652640.1,Csa6M445760.1,Csa6M446290.1,Csa6M492250.1,Csa6M498410.1,Csa6M498430.1,Csa7M073500.1,Csa7M379080.1	1.56501	0.0495	0.228279
GO:0042206	halogenated hydrocarbon catabolic process	biological_process	8	1	0.0142857	12	70	16586	Csa4M001910.1	19.7452	0.0495	0.228279
GO:0018899	1,2-dichloroethane metabolic process	biological_process	9	1	0.0142857	12	70	16586	Csa4M001910.1	19.7452	0.0495	0.228279
GO:0042205	chlorinated hydrocarbon catabolic process	biological_process	9	1	0.0142857	12	70	16586	Csa4M001910.1	19.7452	0.0495	0.228279
GO:0019260	1,2-dichloroethane catabolic process	biological_process	10	1	0.0142857	12	70	16586	Csa4M001910.1	19.7452	0.0495	0.228279
GO:0070069	cytochrome complex	cellular_component	3	4	0.0588235	84	68	16489	Csa4M290200.1,Csa6M498410.1,Csa6M498430.1,Csa7M073500.1	11.5469	0.000398	0.017161
GO:0009505	plant-type cell wall	cellular_component	6	17	0.25	1816	68	16489	Csa3M731810.1,Csa3M841990.1,Csa3M852620.1,Csa3M852630.1,Csa4M051530.1,Csa4M129050.1,Csa4M285780.1,Csa4M624960.1,Csa5M150400.1,Csa5M221940.1,Csa6M014540.1,Csa6M492250.1,Csa6M495000.1,Csa6M525590.1,Csa7M018770.1,Csa7M047420.1,Csa7M067410.1	2.26996	0.000889	0.024279
GO:0071628	intrinsic to fungal-type vacuolar membrane	cellular_component	11	3	0.0441176	61	68	16489	Csa2M074190.1,Csa2M074200.1,Csa4M056620.1	11.9255	0.00203	0.0345522
GO:0071627	integral to fungal-type vacuolar membrane	cellular_component	12	3	0.0441176	61	68	16489	Csa2M074190.1,Csa2M074200.1,Csa4M056620.1	11.9255	0.00203	0.0345522
GO:0031166	integral to vacuolar membrane	cellular_component	11	3	0.0441176	62	68	16489	Csa2M074190.1,Csa2M074200.1,Csa4M056620.1	11.7332	0.00213	0.0353825
GO:0031310	intrinsic to vacuolar membrane	cellular_component	10	3	0.0441176	65	68	16489	Csa2M074190.1,Csa2M074200.1,Csa4M056620.1	11.1916	0.00244	0.038751
GO:0009506	plasmodesma	cellular_component	3	30	0.441176	4731	68	16489	Csa1M042350.1,Csa1M064800.1,Csa1M263970.1,Csa1M324370.1,Csa2M074190.1,Csa2M074200.1,Csa3M143570.1,Csa3M731810.1,Csa3M841990.1,Csa3M852620.1,Csa3M852630.1,Csa4M047970.1,Csa4M051530.1,Csa4M056620.1,Csa4M129050.1,Csa4M285780.1,Csa4M624960.1,Csa5M150400.1,Csa5M221940.1,Csa6M014540.1,Csa6M492250.1,Csa6M495000.1,Csa6M525590.1,Csa7M018770.1,Csa7M039790.1,Csa7M047420.1,Csa7M067410.1,Csa7M378520.1,Csa7M37…	1.53764	0.00472	0.0614052
GO:0055044	symplast	cellular_component	1	30	0.441176	4731	68	16489	Csa1M042350.1,Csa1M064800.1,Csa1M263970.1,Csa1M324370.1,Csa2M074190.1,Csa2M074200.1,Csa3M143570.1,Csa3M731810.1,Csa3M841990.1,Csa3M852620.1,Csa3M852630.1,Csa4M047970.1,Csa4M051530.1,Csa4M056620.1,Csa4M129050.1,Csa4M285780.1,Csa4M624960.1,Csa5M150400.1,Csa5M221940.1,Csa6M014540.1,Csa6M492250.1,Csa6M495000.1,Csa6M525590.1,Csa7M018770.1,Csa7M039790.1,Csa7M047420.1,Csa7M067410.1,Csa7M378520.1,Csa7M37…	1.53764	0.00472	0.0614052
GO:0005618	cell wall	cellular_component	5	23	0.338235	3314	68	16489	Csa1M064800.1,Csa1M263970.1,Csa2M074190.1,Csa2M074200.1,Csa3M731810.1,Csa3M841990.1,Csa3M852620.1,Csa3M852630.1,Csa4M051530.1,Csa4M056620.1,Csa4M129050.1,Csa4M280630.1,Csa4M285780.1,Csa4M624960.1,Csa5M150400.1,Csa5M221940.1,Csa6M014540.1,Csa6M492250.1,Csa6M495000.1,Csa6M525590.1,Csa7M018770.1,Csa7M047420.1,Csa7M067410.1	1.68291	0.00556	0.068665
GO:0008076	voltage-gated potassium channel complex	cellular_component	8	3	0.0441176	105	68	16489	Csa1M012100.1,Csa2M074190.1,Csa2M074200.1	6.92815	0.00932	0.0959608
GO:0034705	potassium channel complex	cellular_component	7	3	0.0441176	105	68	16489	Csa1M012100.1,Csa2M074190.1,Csa2M074200.1	6.92815	0.00932	0.0959608
GO:0043190	ATP-binding cassette (ABC) transporter complex	cellular_component	3	3	0.0441176	109	68	16489	Csa2M074190.1,Csa2M074200.1,Csa4M056620.1	6.67391	0.0103	0.0999958
GO:0030312	external encapsulating structure	cellular_component	4	23	0.338235	3506	68	16489	Csa1M064800.1,Csa1M263970.1,Csa2M074190.1,Csa2M074200.1,Csa3M731810.1,Csa3M841990.1,Csa3M852620.1,Csa3M852630.1,Csa4M051530.1,Csa4M056620.1,Csa4M129050.1,Csa4M280630.1,Csa4M285780.1,Csa4M624960.1,Csa5M150400.1,Csa5M221940.1,Csa6M014540.1,Csa6M492250.1,Csa6M495000.1,Csa6M525590.1,Csa7M018770.1,Csa7M047420.1,Csa7M067410.1	1.59075	0.0111	0.1044
GO:0008282	ATP-sensitive potassium channel complex	cellular_component	8	2	0.0294118	42	68	16489	Csa2M074190.1,Csa2M074200.1	11.5469	0.013	0.112527
GO:0042827	platelet dense granule	cellular_component	10	2	0.0294118	43	68	16489	Csa2M074190.1,Csa2M074200.1	11.2784	0.0136	0.115358
GO:0031088	platelet dense granule membrane	cellular_component	11	2	0.0294118	43	68	16489	Csa2M074190.1,Csa2M074200.1	11.2784	0.0136	0.115358
GO:0031226	intrinsic to plasma membrane	cellular_component	6	19	0.279412	2753	68	16489	Csa1M012100.1,Csa1M064800.1,Csa1M324370.1,Csa2M074190.1,Csa2M074200.1,Csa3M589590.1,Csa3M731810.1,Csa4M056620.1,Csa4M129050.1,Csa4M290200.1,Csa4M624960.1,Csa5M606390.1,Csa6M498410.1,Csa6M498430.1,Csa7M018770.1,Csa7M067410.1,Csa7M073500.1,Csa7M379080.1,Csa7M432480.1	1.67353	0.0136	0.115358
GO:0005911	cell-cell junction	cellular_component	2	30	0.441176	5167	68	16489	Csa1M042350.1,Csa1M064800.1,Csa1M263970.1,Csa1M324370.1,Csa2M074190.1,Csa2M074200.1,Csa3M143570.1,Csa3M731810.1,Csa3M841990.1,Csa3M852620.1,Csa3M852630.1,Csa4M047970.1,Csa4M051530.1,Csa4M056620.1,Csa4M129050.1,Csa4M285780.1,Csa4M624960.1,Csa5M150400.1,Csa5M221940.1,Csa6M014540.1,Csa6M492250.1,Csa6M495000.1,Csa6M525590.1,Csa7M018770.1,Csa7M039790.1,Csa7M047420.1,Csa7M067410.1,Csa7M378520.1,Csa7M37…	1.40789	0.0178	0.12926
GO:0042825	TAP complex	cellular_component	13	2	0.0294118	50	68	16489	Csa2M074190.1,Csa2M074200.1	9.69941	0.0181	0.129428
GO:0042824	MHC class I peptide loading complex	cellular_component	12	2	0.0294118	53	68	16489	Csa2M074190.1,Csa2M074200.1	9.15039	0.0202	0.137875
GO:0030054	cell junction	cellular_component	1	32	0.470588	5674	68	16489	Csa1M012100.1,Csa1M042350.1,Csa1M064800.1,Csa1M263970.1,Csa1M324370.1,Csa2M074190.1,Csa2M074200.1,Csa3M143570.1,Csa3M731810.1,Csa3M841990.1,Csa3M852620.1,Csa3M852630.1,Csa4M001910.1,Csa4M047970.1,Csa4M051530.1,Csa4M056620.1,Csa4M129050.1,Csa4M285780.1,Csa4M624960.1,Csa5M150400.1,Csa5M221940.1,Csa6M014540.1,Csa6M492250.1,Csa6M495000.1,Csa6M525590.1,Csa7M018770.1,Csa7M039790.1,Csa7M047420.1,Csa7M06…	1.36756	0.0207	0.139331
GO:0034703	cation channel complex	cellular_component	6	4	0.0588235	274	68	16489	Csa1M012100.1,Csa2M074190.1,Csa2M074200.1,Csa7M379080.1	3.53993	0.0265	0.159448
GO:0071944	cell periphery	cellular_component	3	46	0.676471	9180	68	16489	Csa1M012100.1,Csa1M064800.1,Csa1M263970.1,Csa1M324370.1,Csa2M074190.1,Csa2M074200.1,Csa2M404780.1,Csa3M589590.1,Csa3M731810.1,Csa3M778360.1,Csa3M828430.1,Csa3M841990.1,Csa3M852620.1,Csa3M852630.1,Csa4M001910.1,Csa4M051530.1,Csa4M056620.1,Csa4M129050.1,Csa4M280630.1,Csa4M285780.1,Csa4M286950.1,Csa4M286960.1,Csa4M290200.1,Csa4M624960.1,Csa4M645850.1,Csa4M652640.1,Csa5M150400.1,Csa5M160770.1,Csa5M22…	1.21507	0.0296	0.169272
GO:0005887	integral to plasma membrane	cellular_component	7	15	0.220588	2181	68	16489	Csa1M012100.1,Csa1M324370.1,Csa2M074190.1,Csa2M074200.1,Csa3M589590.1,Csa3M731810.1,Csa4M056620.1,Csa4M290200.1,Csa4M624960.1,Csa5M606390.1,Csa6M498410.1,Csa6M498430.1,Csa7M067410.1,Csa7M073500.1,Csa7M379080.1	1.66771	0.0302	0.17106
GO:0034702	ion channel complex	cellular_component	5	4	0.0588235	289	68	16489	Csa1M012100.1,Csa2M074190.1,Csa2M074200.1,Csa7M379080.1	3.3562	0.0314	0.175483
GO:0043662	peribacteroid fluid	cellular_component	12	1	0.0147059	8	68	16489	Csa7M067410.1	30.3107	0.0325	0.179425
GO:0030256	type I protein secretion system complex	cellular_component	3	2	0.0294118	71	68	16489	Csa2M074190.1,Csa2M074200.1	6.83057	0.0347	0.186692
GO:0009274	peptidoglycan-based cell wall	cellular_component	6	2	0.0294118	73	68	16489	Csa2M074190.1,Csa2M074200.1	6.64343	0.0365	0.192764
GO:0009276	Gram-negative-bacterium-type cell wall	cellular_component	7	2	0.0294118	73	68	16489	Csa2M074190.1,Csa2M074200.1	6.64343	0.0365	0.192764
GO:0031306	intrinsic to mitochondrial outer membrane	cellular_component	12	3	0.0441176	177	68	16489	Csa2M074190.1,Csa2M074200.1,Csa4M056620.1	4.10992	0.0367	0.193256
GO:0031307	integral to mitochondrial outer membrane	cellular_component	13	3	0.0441176	177	68	16489	Csa2M074190.1,Csa2M074200.1,Csa4M056620.1	4.10992	0.0367	0.193256
GO:0009930	longitudinal side of cell surface	cellular_component	4	1	0.0147059	11	68	16489	Csa4M129050.1	22.0441	0.0445	0.216115
GO:0000329	fungal-type vacuole membrane	cellular_component	10	7	0.102941	801	68	16489	Csa2M074190.1,Csa2M074200.1,Csa3M589590.1,Csa4M056620.1,Csa5M606390.1,Csa7M018770.1,Csa7M379080.1	2.1191	0.0464	0.220736
GO:0003851	2-hydroxyacylsphingosine 1-beta-galactosyltransferase activity	molecular_function	8	4	0.0645161	74	62	15701	Csa4M290200.1,Csa6M498410.1,Csa6M498430.1,Csa7M073500.1	13.6888	0.000206	0.0116212
GO:0008489	UDP-galactose:glucosylceramide beta-1,4-galactosyltransferase activity	molecular_function	8	4	0.0645161	74	62	15701	Csa4M290200.1,Csa6M498410.1,Csa6M498430.1,Csa7M073500.1	13.6888	0.000206	0.0116212
GO:0015198	oligopeptide transporter activity	molecular_function	8	5	0.0806452	174	62	15701	Csa1M324370.1,Csa2M074190.1,Csa2M074200.1,Csa2M404780.1,Csa4M056620.1	7.27707	0.000613	0.0208896
GO:0008509	anion transmembrane transporter activity	molecular_function	9	17	0.274194	1864	62	15701	Csa1M324370.1,Csa2M074190.1,Csa2M074200.1,Csa3M589590.1,Csa3M731810.1,Csa4M056620.1,Csa4M285780.1,Csa4M290200.1,Csa4M624960.1,Csa5M160770.1,Csa5M599860.1,Csa5M606390.1,Csa6M495000.1,Csa6M498410.1,Csa6M498430.1,Csa7M067410.1,Csa7M073500.1	2.30961	0.000669	0.021799
GO:0047230	flavonol-3-O-glucoside L-rhamnosyltransferase activity	molecular_function	6	4	0.0645161	101	62	15701	Csa4M290200.1,Csa6M498410.1,Csa6M498430.1,Csa7M073500.1	10.0294	0.000676	0.021799
GO:0050404	zeatin O-beta-D-xylosyltransferase activity	molecular_function	8	4	0.0645161	101	62	15701	Csa4M290200.1,Csa6M498410.1,Csa6M498430.1,Csa7M073500.1	10.0294	0.000676	0.021799
GO:0052636	arabinosyltransferase activity	molecular_function	6	4	0.0645161	101	62	15701	Csa4M290200.1,Csa6M498410.1,Csa6M498430.1,Csa7M073500.1	10.0294	0.000676	0.021799
GO:0033834	kaempferol 3-O-galactosyltransferase activity	molecular_function	7	4	0.0645161	101	62	15701	Csa4M290200.1,Csa6M498410.1,Csa6M498430.1,Csa7M073500.1	10.0294	0.000676	0.021799
GO:0080059	flavonol 3-O-arabinosyltransferase activity	molecular_function	7	4	0.0645161	101	62	15701	Csa4M290200.1,Csa6M498410.1,Csa6M498430.1,Csa7M073500.1	10.0294	0.000676	0.021799
GO:0016166	phytoene dehydrogenase activity	molecular_function	6	3	0.0483871	44	62	15701	Csa4M286950.1,Csa4M286960.1,Csa4M286970.1	17.2665	0.000692	0.0219209
GO:0015114	phosphate ion transmembrane transporter activity	molecular_function	11	5	0.0806452	179	62	15701	Csa2M074190.1,Csa2M074200.1,Csa4M056620.1,Csa5M160770.1,Csa5M606390.1	7.0738	0.000697	0.0219209
GO:0080045	quercetin 3-O-glucosyltransferase activity	molecular_function	8	4	0.0645161	103	62	15701	Csa4M290200.1,Csa6M498410.1,Csa6M498430.1,Csa7M073500.1	9.83464	0.000728	0.0224529
GO:0033835	flavanone 7-O-glucoside 2-O-beta-L-rhamnosyltransferase activity	molecular_function	6	4	0.0645161	105	62	15701	Csa4M290200.1,Csa6M498410.1,Csa6M498430.1,Csa7M073500.1	9.64731	0.000782	0.0234537
GO:0047209	coniferyl-alcohol glucosyltransferase activity	molecular_function	8	4	0.0645161	105	62	15701	Csa4M290200.1,Csa6M498410.1,Csa6M498430.1,Csa7M073500.1	9.64731	0.000782	0.0234537
GO:0050004	isoflavone 7-O-glucosyltransferase activity	molecular_function	8	4	0.0645161	106	62	15701	Csa4M290200.1,Csa6M498410.1,Csa6M498430.1,Csa7M073500.1	9.5563	0.00081	0.0235656
GO:0050412	cinnamate beta-D-glucosyltransferase activity	molecular_function	8	4	0.0645161	106	62	15701	Csa4M290200.1,Csa6M498410.1,Csa6M498430.1,Csa7M073500.1	9.5563	0.00081	0.0235656
GO:0052638	indole-3-butyrate beta-glucosyltransferase activity	molecular_function	8	4	0.0645161	107	62	15701	Csa4M290200.1,Csa6M498410.1,Csa6M498430.1,Csa7M073500.1	9.46699	0.000839	0.023781
GO:0050645	limonoid glucosyltransferase activity	molecular_function	8	4	0.0645161	107	62	15701	Csa4M290200.1,Csa6M498410.1,Csa6M498430.1,Csa7M073500.1	9.46699	0.000839	0.023781
GO:0050505	hydroquinone glucosyltransferase activity	molecular_function	8	4	0.0645161	108	62	15701	Csa4M290200.1,Csa6M498410.1,Csa6M498430.1,Csa7M073500.1	9.37933	0.000869	0.024279
GO:0050275	scopoletin glucosyltransferase activity	molecular_function	8	4	0.0645161	108	62	15701	Csa4M290200.1,Csa6M498410.1,Csa6M498430.1,Csa7M073500.1	9.37933	0.000869	0.024279
GO:0015197	peptide transporter activity	molecular_function	7	5	0.0806452	189	62	15701	Csa1M324370.1,Csa2M074190.1,Csa2M074200.1,Csa2M404780.1,Csa4M056620.1	6.69952	0.00089	0.024279
GO:0033837	anthocyanin 3-O-beta-glucosyltransferase activity	molecular_function	7	4	0.0645161	109	62	15701	Csa4M290200.1,Csa6M498410.1,Csa6M498430.1,Csa7M073500.1	9.29328	0.0009	0.024279
GO:0047251	thiohydroximate beta-D-glucosyltransferase activity	molecular_function	8	4	0.0645161	109	62	15701	Csa4M290200.1,Csa6M498410.1,Csa6M498430.1,Csa7M073500.1	9.29328	0.0009	0.024279
GO:0047792	cyanohydrin beta-glucosyltransferase activity	molecular_function	8	4	0.0645161	110	62	15701	Csa4M290200.1,Csa6M498410.1,Csa6M498430.1,Csa7M073500.1	9.2088	0.000931	0.02432
GO:0047254	2,4-dihydroxy-7-methoxy-2H-1,4-benzoxazin-3(4H)-one 2-D-glucosyltransferase activity	molecular_function	8	4	0.0645161	110	62	15701	Csa4M290200.1,Csa6M498410.1,Csa6M498430.1,Csa7M073500.1	9.2088	0.000931	0.02432
GO:0080018	anthocyanin 5-O-glucosyltransferase activity	molecular_function	8	4	0.0645161	111	62	15701	Csa4M290200.1,Csa6M498410.1,Csa6M498430.1,Csa7M073500.1	9.12584	0.000963	0.02432
GO:0047807	cytokinin 7-beta-glucosyltransferase activity	molecular_function	8	4	0.0645161	111	62	15701	Csa4M290200.1,Csa6M498410.1,Csa6M498430.1,Csa7M073500.1	9.12584	0.000963	0.02432
GO:0047213	anthocyanidin 3-O-glucosyltransferase activity	molecular_function	8	4	0.0645161	111	62	15701	Csa4M290200.1,Csa6M498410.1,Csa6M498430.1,Csa7M073500.1	9.12584	0.000963	0.02432
GO:0080062	cytokinin 9-beta-glucosyltransferase activity	molecular_function	8	4	0.0645161	111	62	15701	Csa4M290200.1,Csa6M498410.1,Csa6M498430.1,Csa7M073500.1	9.12584	0.000963	0.02432
GO:0052641	benzoic acid glucosyltransferase activity	molecular_function	8	4	0.0645161	112	62	15701	Csa4M290200.1,Csa6M498410.1,Csa6M498430.1,Csa7M073500.1	9.04435	0.000995	0.0245423
GO:0052640	salicylic acid glucosyltransferase (glucoside-forming) activity	molecular_function	8	4	0.0645161	112	62	15701	Csa4M290200.1,Csa6M498410.1,Csa6M498430.1,Csa7M073500.1	9.04435	0.000995	0.0245423
GO:0052639	salicylic acid glucosyltransferase (ester-forming) activity	molecular_function	8	4	0.0645161	112	62	15701	Csa4M290200.1,Csa6M498410.1,Csa6M498430.1,Csa7M073500.1	9.04435	0.000995	0.0245423
GO:0044604	phytochelatin transmembrane transporter ATPase activity	molecular_function	17	3	0.0483871	50	62	15701	Csa2M074190.1,Csa2M074200.1,Csa4M056620.1	15.1945	0.00101	0.0245881
GO:0080002	UDP-glucose:4-aminobenzoate acylglucosyltransferase activity	molecular_function	8	4	0.0645161	114	62	15701	Csa4M290200.1,Csa6M498410.1,Csa6M498430.1,Csa7M073500.1	8.88568	0.00106	0.0250772
GO:0015103	inorganic anion transmembrane transporter activity	molecular_function	10	7	0.112903	408	62	15701	Csa1M324370.1,Csa2M074190.1,Csa2M074200.1,Csa4M056620.1,Csa5M160770.1,Csa5M599860.1,Csa5M606390.1	4.34484	0.00109	0.02544
GO:0047215	indole-3-acetate beta-glucosyltransferase activity	molecular_function	8	4	0.0645161	115	62	15701	Csa4M290200.1,Csa6M498410.1,Csa6M498430.1,Csa7M073500.1	8.80842	0.0011	0.02544
GO:0016165	lipoxygenase activity	molecular_function	7	3	0.0483871	52	62	15701	Csa4M286950.1,Csa4M286960.1,Csa4M286970.1	14.6101	0.00113	0.0258463
GO:0050284	sinapate 1-glucosyltransferase activity	molecular_function	8	4	0.0645161	116	62	15701	Csa4M290200.1,Csa6M498410.1,Csa6M498430.1,Csa7M073500.1	8.73248	0.00113	0.0258509
GO:0047218	hydroxycinnamate 4-beta-glucosyltransferase activity	molecular_function	8	4	0.0645161	117	62	15701	Csa4M290200.1,Csa6M498410.1,Csa6M498430.1,Csa7M073500.1	8.65784	0.00117	0.0259944
GO:0080046	quercetin 4-O-glucosyltransferase activity	molecular_function	8	4	0.0645161	119	62	15701	Csa4M290200.1,Csa6M498410.1,Csa6M498430.1,Csa7M073500.1	8.51233	0.00125	0.0268653
GO:0050403	trans-zeatin O-beta-D-glucosyltransferase activity	molecular_function	8	4	0.0645161	120	62	15701	Csa4M290200.1,Csa6M498410.1,Csa6M498430.1,Csa7M073500.1	8.4414	0.00129	0.0273653
GO:0050502	cis-zeatin O-beta-D-glucosyltransferase activity	molecular_function	8	4	0.0645161	120	62	15701	Csa4M290200.1,Csa6M498410.1,Csa6M498430.1,Csa7M073500.1	8.4414	0.00129	0.0273653
GO:0050368	tyrosine 2,3-aminomutase activity	molecular_function	6	2	0.0322581	14	62	15701	Csa6M445760.1,Csa6M446290.1	36.1774	0.00135	0.0281133
GO:0080044	quercetin 7-O-glucosyltransferase activity	molecular_function	8	4	0.0645161	123	62	15701	Csa4M290200.1,Csa6M498410.1,Csa6M498430.1,Csa7M073500.1	8.23551	0.00141	0.0282222
GO:0047893	flavonol 3-O-glucosyltransferase activity	molecular_function	8	4	0.0645161	123	62	15701	Csa4M290200.1,Csa6M498410.1,Csa6M498430.1,Csa7M073500.1	8.23551	0.00141	0.0282222
GO:0080043	quercetin 3-O-glucosyltransferase activity	molecular_function	8	4	0.0645161	124	62	15701	Csa4M290200.1,Csa6M498410.1,Csa6M498430.1,Csa7M073500.1	8.16909	0.00145	0.0287407
GO:0071992	phytochelatin transmembrane transporter activity	molecular_function	9	3	0.0483871	57	62	15701	Csa2M074190.1,Csa2M074200.1,Csa4M056620.1	13.3285	0.00147	0.0289475
GO:0071991	phytochelatin transporter activity	molecular_function	8	3	0.0483871	57	62	15701	Csa2M074190.1,Csa2M074200.1,Csa4M056620.1	13.3285	0.00147	0.0289475
GO:0042937	tripeptide transporter activity	molecular_function	9	4	0.0645161	129	62	15701	Csa1M324370.1,Csa2M074190.1,Csa2M074200.1,Csa4M056620.1	7.85246	0.00168	0.0317249
GO:0052883	tyrosine ammonia-lyase activity	molecular_function	6	2	0.0322581	16	62	15701	Csa6M445760.1,Csa6M446290.1	31.6552	0.00178	0.0325373
GO:0045548	phenylalanine ammonia-lyase activity	molecular_function	6	2	0.0322581	16	62	15701	Csa6M445760.1,Csa6M446290.1	31.6552	0.00178	0.0325373
GO:0050480	imidazolonepropionase activity	molecular_function	6	2	0.0322581	16	62	15701	Csa6M445760.1,Csa6M446290.1	31.6552	0.00178	0.0325373
GO:0004397	histidine ammonia-lyase activity	molecular_function	6	2	0.0322581	16	62	15701	Csa6M445760.1,Csa6M446290.1	31.6552	0.00178	0.0325373
GO:0005381	iron ion transmembrane transporter activity	molecular_function	12	5	0.0806452	224	62	15701	Csa2M074190.1,Csa2M074200.1,Csa2M404780.1,Csa4M056620.1,Csa7M018770.1	5.65272	0.00189	0.0333037
GO:0008120	ceramide glucosyltransferase activity	molecular_function	8	3	0.0483871	63	62	15701	Csa4M290200.1,Csa6M498430.1,Csa7M073500.1	12.0591	0.00197	0.0337374
GO:0034634	glutathione transmembrane transporter activity	molecular_function	14	3	0.0483871	65	62	15701	Csa2M074190.1,Csa2M074200.1,Csa4M056620.1	11.6881	0.00215	0.0355928
GO:0046915	transition metal ion transmembrane transporter activity	molecular_function	11	6	0.0967742	341	62	15701	Csa2M074190.1,Csa2M074200.1,Csa2M404780.1,Csa4M056620.1,Csa7M018770.1,Csa7M379080.1	4.45587	0.00222	0.0364818
GO:0015437	lipopolysaccharide-transporting ATPase activity	molecular_function	16	3	0.0483871	69	62	15701	Csa2M074190.1,Csa2M074200.1,Csa4M056620.1	11.0105	0.00255	0.0400328
GO:0015221	lipopolysaccharide transmembrane transporter activity	molecular_function	9	3	0.0483871	69	62	15701	Csa2M074190.1,Csa2M074200.1,Csa4M056620.1	11.0105	0.00255	0.0400328
GO:0035302	ecdysteroid 25-hydroxylase activity	molecular_function	7	3	0.0483871	71	62	15701	Csa3M852620.1,Csa3M852630.1,Csa6M492250.1	10.7004	0.00277	0.0415127
GO:0035250	UDP-galactosyltransferase activity	molecular_function	7	4	0.0645161	154	62	15701	Csa4M290200.1,Csa6M498410.1,Csa6M498430.1,Csa7M073500.1	6.57771	0.00319	0.0465211
GO:0001972	retinoic acid binding	molecular_function	6	4	0.0645161	155	62	15701	Csa4M290200.1,Csa6M498410.1,Csa6M498430.1,Csa7M073500.1	6.53528	0.00327	0.0474791
GO:0005496	steroid binding	molecular_function	3	12	0.193548	1256	62	15701	Csa1M064800.1,Csa3M731810.1,Csa3M852620.1,Csa3M852630.1,Csa4M056620.1,Csa4M290200.1,Csa4M624960.1,Csa6M492250.1,Csa6M498410.1,Csa6M498430.1,Csa7M067410.1,Csa7M073500.1	2.41951	0.00332	0.0478933
GO:0008144	drug binding	molecular_function	2	9	0.145161	781	62	15701	Csa2M074190.1,Csa2M074200.1,Csa3M852620.1,Csa3M852630.1,Csa4M290200.1,Csa6M492250.1,Csa6M498430.1,Csa7M067410.1,Csa7M073500.1	2.91828	0.00338	0.0485973
GO:0035252	UDP-xylosyltransferase activity	molecular_function	7	4	0.0645161	158	62	15701	Csa4M290200.1,Csa6M498410.1,Csa6M498430.1,Csa7M073500.1	6.41119	0.0035	0.0493207
GO:0015075	ion transmembrane transporter activity	molecular_function	8	21	0.33871	2960	62	15701	Csa1M012100.1,Csa1M324370.1,Csa2M074190.1,Csa2M074200.1,Csa2M404780.1,Csa3M589590.1,Csa3M731810.1,Csa4M056620.1,Csa4M285780.1,Csa4M290200.1,Csa4M624960.1,Csa5M160770.1,Csa5M599860.1,Csa5M606390.1,Csa6M495000.1,Csa6M498410.1,Csa6M498430.1,Csa7M018770.1,Csa7M067410.1,Csa7M073500.1,Csa7M379080.1	1.79665	0.00357	0.049512
GO:0008554	sodium-exporting ATPase activity, phosphorylative mechanism	molecular_function	18	3	0.0483871	79	62	15701	Csa2M074190.1,Csa2M074200.1,Csa7M379080.1	9.61678	0.00375	0.051499
GO:0042285	xylosyltransferase activity	molecular_function	6	4	0.0645161	163	62	15701	Csa4M290200.1,Csa6M498410.1,Csa6M498430.1,Csa7M073500.1	6.21453	0.00391	0.0533903
GO:0015020	glucuronosyltransferase activity	molecular_function	6	4	0.0645161	164	62	15701	Csa4M290200.1,Csa6M498410.1,Csa6M498430.1,Csa7M073500.1	6.17663	0.004	0.0540335
GO:0022891	substrate-specific transmembrane transporter activity	molecular_function	7	22	0.354839	3194	62	15701	Csa1M012100.1,Csa1M324370.1,Csa2M074190.1,Csa2M074200.1,Csa2M404780.1,Csa3M589590.1,Csa3M731810.1,Csa3M828430.1,Csa4M056620.1,Csa4M285780.1,Csa4M290200.1,Csa4M624960.1,Csa5M160770.1,Csa5M599860.1,Csa5M606390.1,Csa6M495000.1,Csa6M498410.1,Csa6M498430.1,Csa7M018770.1,Csa7M067410.1,Csa7M073500.1,Csa7M379080.1	1.74431	0.004	0.0540335
GO:0016869	intramolecular transferase activity, transferring amino groups	molecular_function	5	2	0.0322581	24	62	15701	Csa6M445760.1,Csa6M446290.1	21.1035	0.004	0.0540335
GO:0015439	heme-transporting ATPase activity	molecular_function	16	3	0.0483871	87	62	15701	Csa2M074190.1,Csa2M074200.1,Csa4M056620.1	8.73248	0.00491	0.0634229
GO:0015440	peptide-transporting ATPase activity	molecular_function	16	3	0.0483871	88	62	15701	Csa2M074190.1,Csa2M074200.1,Csa4M056620.1	8.63325	0.00507	0.064027
GO:0016679	oxidoreductase activity, acting on diphenols and related substances as donors	molecular_function	5	5	0.0806452	284	62	15701	Csa1M263970.1,Csa3M852620.1,Csa3M852630.1,Csa6M492250.1,Csa7M018770.1	4.45848	0.00522	0.0654356
GO:0022857	transmembrane transporter activity	molecular_function	6	22	0.354839	3278	62	15701	Csa1M012100.1,Csa1M324370.1,Csa2M074190.1,Csa2M074200.1,Csa2M404780.1,Csa3M589590.1,Csa3M731810.1,Csa3M828430.1,Csa4M056620.1,Csa4M285780.1,Csa4M290200.1,Csa4M624960.1,Csa5M160770.1,Csa5M599860.1,Csa5M606390.1,Csa6M495000.1,Csa6M498410.1,Csa6M498430.1,Csa7M018770.1,Csa7M067410.1,Csa7M073500.1,Csa7M379080.1	1.69961	0.00555	0.068665
GO:0016763	transferase activity, transferring pentosyl groups	molecular_function	5	5	0.0806452	296	62	15701	Csa4M290200.1,Csa5M160770.1,Csa6M498410.1,Csa6M498430.1,Csa7M073500.1	4.27774	0.0062	0.0742994
GO:0036209	9beta-pimara-7,15-diene oxidase activity	molecular_function	7	3	0.0483871	98	62	15701	Csa3M852620.1,Csa3M852630.1,Csa6M492250.1	7.7523	0.00683	0.079027
GO:0034040	lipid-transporting ATPase activity	molecular_function	16	3	0.0483871	98	62	15701	Csa2M074190.1,Csa2M074200.1,Csa4M056620.1	7.7523	0.00683	0.079027
GO:0052741	(R)-limonene 6-monooxygenase activity	molecular_function	8	3	0.0483871	99	62	15701	Csa3M852620.1,Csa3M852630.1,Csa6M492250.1	7.674	0.00703	0.0801588
GO:0018676	(S)-limonene 7-monooxygenase activity	molecular_function	8	3	0.0483871	99	62	15701	Csa3M852620.1,Csa3M852630.1,Csa6M492250.1	7.674	0.00703	0.0801588
GO:0015415	phosphate ion transmembrane-transporting ATPase activity	molecular_function	18	3	0.0483871	100	62	15701	Csa2M074190.1,Csa2M074200.1,Csa4M056620.1	7.59726	0.00722	0.0817775
GO:0008378	galactosyltransferase activity	molecular_function	6	4	0.0645161	197	62	15701	Csa4M290200.1,Csa6M498410.1,Csa6M498430.1,Csa7M073500.1	5.14197	0.00761	0.0844403
GO:0015232	heme transporter activity	molecular_function	7	3	0.0483871	102	62	15701	Csa2M074190.1,Csa2M074200.1,Csa4M056620.1	7.44829	0.00763	0.0844879
GO:0033961	cis-stilbene-oxide hydrolase activity	molecular_function	6	1	0.016129	2	62	15701	Csa4M001910.1	126.621	0.00788	0.0864178
GO:0005501	retinoid binding	molecular_function	4	4	0.0645161	200	62	15701	Csa4M290200.1,Csa6M498410.1,Csa6M498430.1,Csa7M073500.1	5.06484	0.00801	0.0870062
GO:0020037	heme binding	molecular_function	4	8	0.129032	736	62	15701	Csa2M074190.1,Csa2M074200.1,Csa3M852620.1,Csa3M852630.1,Csa4M056620.1,Csa4M285780.1,Csa6M492250.1,Csa6M495000.1	2.75263	0.00809	0.0875514
GO:0036190	indole-2-monooxygenase activity	molecular_function	7	3	0.0483871	105	62	15701	Csa3M852620.1,Csa3M852630.1,Csa6M492250.1	7.23548	0.00826	0.0891653
GO:0043865	methionine transmembrane transporter activity	molecular_function	14	3	0.0483871	106	62	15701	Csa2M074190.1,Csa2M074200.1,Csa4M056620.1	7.16722	0.00848	0.0903661
GO:0008389	coumarin 7-hydroxylase activity	molecular_function	6	3	0.0483871	106	62	15701	Csa3M852620.1,Csa3M852630.1,Csa6M492250.1	7.16722	0.00848	0.0903661
GO:0052615	ent-kaurene oxidase activity	molecular_function	7	3	0.0483871	107	62	15701	Csa3M852620.1,Csa3M852630.1,Csa6M492250.1	7.10024	0.0087	0.0913847
GO:0052616	ent-kaur-16-en-19-ol oxidase activity	molecular_function	7	3	0.0483871	107	62	15701	Csa3M852620.1,Csa3M852630.1,Csa6M492250.1	7.10024	0.0087	0.0913847
GO:0008559	xenobiotic-transporting ATPase activity	molecular_function	16	3	0.0483871	107	62	15701	Csa2M074190.1,Csa2M074200.1,Csa4M056620.1	7.10024	0.0087	0.0913847
GO:0015245	fatty acid transporter activity	molecular_function	11	3	0.0483871	107	62	15701	Csa2M074190.1,Csa2M074200.1,Csa4M056620.1	7.10024	0.0087	0.0913847
GO:0052617	ent-kaur-16-en-19-al oxidase activity	molecular_function	7	3	0.0483871	107	62	15701	Csa3M852620.1,Csa3M852630.1,Csa6M492250.1	7.10024	0.0087	0.0913847
GO:0050370	tyrosine N-monooxygenase activity	molecular_function	7	3	0.0483871	109	62	15701	Csa3M852620.1,Csa3M852630.1,Csa6M492250.1	6.96996	0.00915	0.0948616
GO:0005275	amine transmembrane transporter activity	molecular_function	8	4	0.0645161	211	62	15701	Csa2M074190.1,Csa2M074200.1,Csa3M589590.1,Csa4M056620.1	4.80079	0.00963	0.098657
GO:0022892	substrate-specific transporter activity	molecular_function	5	22	0.354839	3435	62	15701	Csa1M012100.1,Csa1M324370.1,Csa2M074190.1,Csa2M074200.1,Csa2M404780.1,Csa3M589590.1,Csa3M731810.1,Csa3M828430.1,Csa4M056620.1,Csa4M285780.1,Csa4M290200.1,Csa4M624960.1,Csa5M160770.1,Csa5M599860.1,Csa5M606390.1,Csa6M495000.1,Csa6M498410.1,Csa6M498430.1,Csa7M018770.1,Csa7M067410.1,Csa7M073500.1,Csa7M379080.1	1.62193	0.00979	0.098657
GO:0016841	ammonia-lyase activity	molecular_function	5	2	0.0322581	38	62	15701	Csa6M445760.1,Csa6M446290.1	13.3285	0.00984	0.0989766
GO:0005338	nucleotide-sugar transmembrane transporter activity	molecular_function	10	3	0.0483871	113	62	15701	Csa2M074190.1,Csa2M074200.1,Csa7M379080.1	6.72324	0.0101	0.0991251
GO:0015562	efflux transmembrane transporter activity	molecular_function	7	4	0.0645161	217	62	15701	Csa1M324370.1,Csa2M074190.1,Csa2M074200.1,Csa4M056620.1	4.66805	0.0106	0.10119
GO:0015633	zinc transporting ATPase activity	molecular_function	13	2	0.0322581	40	62	15701	Csa4M056620.1,Csa7M379080.1	12.6621	0.0109	0.102624
GO:0046906	tetrapyrrole binding	molecular_function	3	8	0.129032	777	62	15701	Csa2M074190.1,Csa2M074200.1,Csa3M852620.1,Csa3M852630.1,Csa4M056620.1,Csa4M285780.1,Csa6M492250.1,Csa6M495000.1	2.60738	0.011	0.103948
GO:0047053	(S)-cheilanthifoline synthase activity	molecular_function	7	3	0.0483871	117	62	15701	Csa3M852620.1,Csa3M852630.1,Csa6M492250.1	6.49338	0.0111	0.104267
GO:0042887	amide transmembrane transporter activity	molecular_function	8	4	0.0645161	220	62	15701	Csa1M324370.1,Csa2M074190.1,Csa2M074200.1,Csa4M056620.1	4.6044	0.0111	0.104267
GO:0010291	carotene beta-ring hydroxylase activity	molecular_function	6	3	0.0483871	118	62	15701	Csa3M852620.1,Csa3M852630.1,Csa6M492250.1	6.43835	0.0113	0.104804
GO:0047056	(S)-canadine synthase activity	molecular_function	7	3	0.0483871	118	62	15701	Csa3M852620.1,Csa3M852630.1,Csa6M492250.1	6.43835	0.0113	0.104804
GO:0010290	chlorophyll catabolite transmembrane transporter activity	molecular_function	8	2	0.0322581	41	62	15701	Csa2M074190.1,Csa2M074200.1	12.3533	0.0114	0.105099
GO:0000099	sulfur amino acid transmembrane transporter activity	molecular_function	13	3	0.0483871	119	62	15701	Csa2M074190.1,Csa2M074200.1,Csa4M056620.1	6.38425	0.0116	0.10664
GO:0047055	salutaridine synthase activity	molecular_function	7	3	0.0483871	119	62	15701	Csa3M852620.1,Csa3M852630.1,Csa6M492250.1	6.38425	0.0116	0.10664
GO:0004167	dopachrome isomerase activity	molecular_function	6	1	0.016129	3	62	15701	Csa4M314440.1	84.414	0.0118	0.107106
GO:0050178	phenylpyruvate tautomerase activity	molecular_function	6	1	0.016129	3	62	15701	Csa4M314440.1	84.414	0.0118	0.107106
GO:0042282	hydroxymethylglutaryl-CoA reductase activity	molecular_function	7	1	0.016129	3	62	15701	Csa6M117710.1	84.414	0.0118	0.107106
GO:0015113	nitrite transmembrane transporter activity	molecular_function	11	1	0.016129	3	62	15701	Csa5M599860.1	84.414	0.0118	0.107106
GO:0015127	bilirubin transmembrane transporter activity	molecular_function	13	2	0.0322581	42	62	15701	Csa2M074190.1,Csa2M074200.1	12.0591	0.0119	0.107674
GO:0050593	N-methylcoclaurine 3-monooxygenase activity	molecular_function	7	3	0.0483871	123	62	15701	Csa3M852620.1,Csa3M852630.1,Csa6M492250.1	6.17663	0.0127	0.11107
GO:0015431	glutathione S-conjugate-exporting ATPase activity	molecular_function	17	2	0.0322581	45	62	15701	Csa2M074190.1,Csa2M074200.1	11.2552	0.0136	0.115358
GO:0036192	3-hydroxyindolin-2-one monooxygenase activity	molecular_function	7	3	0.0483871	128	62	15701	Csa3M852620.1,Csa3M852630.1,Csa6M492250.1	5.93536	0.0141	0.118067
GO:0071997	glutathione S-conjugate-transporting ATPase activity	molecular_function	16	2	0.0322581	46	62	15701	Csa2M074190.1,Csa2M074200.1	11.0105	0.0142	0.118351
GO:0043531	ADP binding	molecular_function	8	8	0.129032	817	62	15701	Csa2M074190.1,Csa2M074200.1,Csa4M012390.1,Csa4M056620.1,Csa5M140450.1,Csa6M486960.1,Csa6M513530.1,Csa7M379080.1	2.47973	0.0146	0.12002
GO:0005319	lipid transporter activity	molecular_function	6	5	0.0806452	366	62	15701	Csa1M324370.1,Csa2M074190.1,Csa2M074200.1,Csa4M056620.1,Csa7M379080.1	3.45959	0.0146	0.120034
GO:0015433	peptide antigen-transporting ATPase activity	molecular_function	17	2	0.0322581	47	62	15701	Csa2M074190.1,Csa2M074200.1	10.7763	0.0148	0.120034
GO:0015126	canalicular bile acid transmembrane transporter activity	molecular_function	14	2	0.0322581	47	62	15701	Csa2M074190.1,Csa2M074200.1	10.7763	0.0148	0.120034
GO:0008281	sulfonylurea receptor activity	molecular_function	8	2	0.0322581	47	62	15701	Csa2M074190.1,Csa2M074200.1	10.7763	0.0148	0.120034
GO:0043225	anion transmembrane-transporting ATPase activity	molecular_function	17	3	0.0483871	131	62	15701	Csa2M074190.1,Csa2M074200.1,Csa4M056620.1	5.79943	0.015	0.121206
GO:0008404	arachidonic acid 14,15-epoxygenase activity	molecular_function	8	3	0.0483871	132	62	15701	Csa3M852620.1,Csa3M852630.1,Csa6M492250.1	5.7555	0.0153	0.122715
GO:0015662	ATPase activity, coupled to transmembrane movement of ions, phosphorylative mechanism	molecular_function	17	3	0.0483871	133	62	15701	Csa2M074190.1,Csa2M074200.1,Csa7M379080.1	5.71222	0.0156	0.12347
GO:0072552	monoferuloyl di-(hydroxyferuloyl) spermidine meta-hydroxylase activity	molecular_function	8	3	0.0483871	133	62	15701	Csa3M852620.1,Csa3M852630.1,Csa6M492250.1	5.71222	0.0156	0.12347
GO:0072551	diferuloyl mono-(hydroxyferuloyl) spermidine meta-hydroxylase activity	molecular_function	8	3	0.0483871	133	62	15701	Csa3M852620.1,Csa3M852630.1,Csa6M492250.1	5.71222	0.0156	0.12347
GO:0002055	adenine binding	molecular_function	5	1	0.016129	4	62	15701	Csa5M160770.1	63.3105	0.0157	0.12347
GO:0003999	adenine phosphoribosyltransferase activity	molecular_function	6	1	0.016129	4	62	15701	Csa5M160770.1	63.3105	0.0157	0.12347
GO:0016701	oxidoreductase activity, acting on single donors with incorporation of molecular oxygen	molecular_function	5	5	0.0806452	373	62	15701	Csa1M263970.1,Csa4M001910.1,Csa4M286950.1,Csa4M286960.1,Csa4M286970.1	3.39466	0.0158	0.12347
GO:0005216	ion channel activity	molecular_function	10	15	0.241935	2116	62	15701	Csa1M012100.1,Csa1M324370.1,Csa2M074190.1,Csa2M074200.1,Csa3M731810.1,Csa4M056620.1,Csa4M285780.1,Csa4M290200.1,Csa4M624960.1,Csa6M495000.1,Csa6M498410.1,Csa6M498430.1,Csa7M067410.1,Csa7M073500.1,Csa7M379080.1	1.79519	0.0158	0.12347
GO:0016710	trans-cinnamate 4-monooxygenase activity	molecular_function	7	3	0.0483871	134	62	15701	Csa3M852620.1,Csa3M852630.1,Csa6M492250.1	5.6696	0.0159	0.12347
GO:0048474	D-methionine transmembrane transporter activity	molecular_function	15	2	0.0322581	49	62	15701	Csa2M074190.1,Csa2M074200.1	10.3364	0.016	0.12347
GO:0015441	beta-glucan-transporting ATPase activity	molecular_function	16	2	0.0322581	49	62	15701	Csa2M074190.1,Csa2M074200.1	10.3364	0.016	0.12347
GO:0015160	beta-glucan transmembrane transporter activity	molecular_function	10	2	0.0322581	49	62	15701	Csa2M074190.1,Csa2M074200.1	10.3364	0.016	0.12347
GO:0004130	cytochrome-c peroxidase activity	molecular_function	7	2	0.0322581	49	62	15701	Csa4M285780.1,Csa6M495000.1	10.3364	0.016	0.12347
GO:0015159	polysaccharide transmembrane transporter activity	molecular_function	9	2	0.0322581	49	62	15701	Csa2M074190.1,Csa2M074200.1	10.3364	0.016	0.12347
GO:0022838	substrate-specific channel activity	molecular_function	9	15	0.241935	2121	62	15701	Csa1M012100.1,Csa1M324370.1,Csa2M074190.1,Csa2M074200.1,Csa3M731810.1,Csa4M056620.1,Csa4M285780.1,Csa4M290200.1,Csa4M624960.1,Csa6M495000.1,Csa6M498410.1,Csa6M498430.1,Csa7M067410.1,Csa7M073500.1,Csa7M379080.1	1.79096	0.0162	0.12347
GO:0071614	linoleic acid epoxygenase activity	molecular_function	6	3	0.0483871	135	62	15701	Csa3M852620.1,Csa3M852630.1,Csa6M492250.1	5.6276	0.0163	0.123868
GO:0019840	isoprenoid binding	molecular_function	3	4	0.0645161	247	62	15701	Csa4M290200.1,Csa6M498410.1,Csa6M498430.1,Csa7M073500.1	4.10108	0.0164	0.12417
GO:0072349	modified amino acid transmembrane transporter activity	molecular_function	13	3	0.0483871	136	62	15701	Csa2M074190.1,Csa2M074200.1,Csa4M056620.1	5.58622	0.0166	0.12417
GO:0047052	(S)-stylopine synthase activity	molecular_function	7	3	0.0483871	136	62	15701	Csa3M852620.1,Csa3M852630.1,Csa6M492250.1	5.58622	0.0166	0.12417
GO:0022885	bacteriocin transmembrane transporter activity	molecular_function	11	2	0.0322581	50	62	15701	Csa2M074190.1,Csa2M074200.1	10.1297	0.0166	0.12417
GO:0046977	TAP binding	molecular_function	3	2	0.0322581	50	62	15701	Csa2M074190.1,Csa2M074200.1	10.1297	0.0166	0.12417
GO:0046980	tapasin binding	molecular_function	3	2	0.0322581	50	62	15701	Csa2M074190.1,Csa2M074200.1	10.1297	0.0166	0.12417
GO:0046979	TAP2 binding	molecular_function	4	2	0.0322581	50	62	15701	Csa2M074190.1,Csa2M074200.1	10.1297	0.0166	0.12417
GO:0046978	TAP1 binding	molecular_function	4	2	0.0322581	50	62	15701	Csa2M074190.1,Csa2M074200.1	10.1297	0.0166	0.12417
GO:0005506	iron ion binding	molecular_function	6	7	0.112903	675	62	15701	Csa1M263970.1,Csa3M852620.1,Csa3M852630.1,Csa4M286950.1,Csa4M286960.1,Csa4M286970.1,Csa6M492250.1	2.62621	0.0167	0.12417
GO:0036191	indolin-2-one monooxygenase activity	molecular_function	7	3	0.0483871	137	62	15701	Csa3M852620.1,Csa3M852630.1,Csa6M492250.1	5.54544	0.0169	0.12417
GO:0036202	ent-cassa-12,15-diene 11-hydroxylase activity	molecular_function	7	3	0.0483871	138	62	15701	Csa3M852620.1,Csa3M852630.1,Csa6M492250.1	5.50526	0.0172	0.126008
GO:0019829	cation-transporting ATPase activity	molecular_function	17	4	0.0645161	251	62	15701	Csa2M074190.1,Csa2M074200.1,Csa4M056620.1,Csa7M379080.1	4.03573	0.0172	0.126008
GO:0015432	bile acid-exporting ATPase activity	molecular_function	16	2	0.0322581	51	62	15701	Csa2M074190.1,Csa2M074200.1	9.93106	0.0173	0.12601
GO:0005324	long-chain fatty acid transporter activity	molecular_function	12	2	0.0322581	52	62	15701	Csa2M074190.1,Csa2M074200.1	9.74007	0.0179	0.12926
GO:0046624	sphingolipid transporter activity	molecular_function	7	2	0.0322581	52	62	15701	Csa2M074190.1,Csa2M074200.1	9.74007	0.0179	0.12926
GO:0016627	oxidoreductase activity, acting on the CH-CH group of donors	molecular_function	5	6	0.0967742	531	62	15701	Csa3M852620.1,Csa3M852630.1,Csa4M286950.1,Csa4M286960.1,Csa4M286970.1,Csa6M492250.1	2.86149	0.0181	0.129428
GO:0050592	4-hydroxyphenylacetaldehyde oxime monooxygenase activity	molecular_function	7	3	0.0483871	141	62	15701	Csa3M852620.1,Csa3M852630.1,Csa6M492250.1	5.38813	0.0182	0.129509
GO:0047085	hydroxyphenylacetonitrile 2-monooxygenase activity	molecular_function	7	3	0.0483871	141	62	15701	Csa3M852620.1,Csa3M852630.1,Csa6M492250.1	5.38813	0.0182	0.129509
GO:0047054	berbamunine synthase activity	molecular_function	7	3	0.0483871	143	62	15701	Csa3M852620.1,Csa3M852630.1,Csa6M492250.1	5.31277	0.0189	0.133469
GO:0010298	dihydrocamalexic acid decarboxylase activity	molecular_function	6	3	0.0483871	143	62	15701	Csa3M852620.1,Csa3M852630.1,Csa6M492250.1	5.31277	0.0189	0.133469
GO:0016840	carbon-nitrogen lyase activity	molecular_function	4	2	0.0322581	54	62	15701	Csa6M445760.1,Csa6M446290.1	9.37933	0.0192	0.135189
GO:0004509	steroid 21-monooxygenase activity	molecular_function	7	3	0.0483871	144	62	15701	Csa3M852620.1,Csa3M852630.1,Csa6M492250.1	5.27587	0.0193	0.135189
GO:0050473	arachidonate 15-lipoxygenase activity	molecular_function	7	1	0.016129	5	62	15701	Csa4M286960.1	50.6484	0.0196	0.13598
GO:0004051	arachidonate 5-lipoxygenase activity	molecular_function	7	1	0.016129	5	62	15701	Csa4M286960.1	50.6484	0.0196	0.13598
GO:0015267	channel activity	molecular_function	8	15	0.241935	2171	62	15701	Csa1M012100.1,Csa1M324370.1,Csa2M074190.1,Csa2M074200.1,Csa3M731810.1,Csa4M056620.1,Csa4M285780.1,Csa4M290200.1,Csa4M624960.1,Csa6M495000.1,Csa6M498410.1,Csa6M498430.1,Csa7M067410.1,Csa7M073500.1,Csa7M379080.1	1.74971	0.0197	0.136088
GO:0022803	passive transmembrane transporter activity	molecular_function	7	15	0.241935	2171	62	15701	Csa1M012100.1,Csa1M324370.1,Csa2M074190.1,Csa2M074200.1,Csa3M731810.1,Csa4M056620.1,Csa4M285780.1,Csa4M290200.1,Csa4M624960.1,Csa6M495000.1,Csa6M498410.1,Csa6M498430.1,Csa7M067410.1,Csa7M073500.1,Csa7M379080.1	1.74971	0.0197	0.136088
GO:0050594	tabersonine 16-hydroxylase activity	molecular_function	7	3	0.0483871	147	62	15701	Csa3M852620.1,Csa3M852630.1,Csa6M492250.1	5.1682	0.0203	0.137971
GO:0035673	oligopeptide transmembrane transporter activity	molecular_function	9	3	0.0483871	147	62	15701	Csa1M324370.1,Csa2M074190.1,Csa2M074200.1	5.1682	0.0203	0.137971
GO:0047638	albendazole monooxygenase activity	molecular_function	7	3	0.0483871	147	62	15701	Csa3M852620.1,Csa3M852630.1,Csa6M492250.1	5.1682	0.0203	0.137971
GO:0008390	testosterone 16-alpha-hydroxylase activity	molecular_function	7	3	0.0483871	147	62	15701	Csa3M852620.1,Csa3M852630.1,Csa6M492250.1	5.1682	0.0203	0.137971
GO:0050591	quinine 3-monooxygenase activity	molecular_function	7	3	0.0483871	147	62	15701	Csa3M852620.1,Csa3M852630.1,Csa6M492250.1	5.1682	0.0203	0.137971
GO:0003869	4-nitrophenylphosphatase activity	molecular_function	7	2	0.0322581	56	62	15701	Csa4M001910.1,Csa7M379080.1	9.04435	0.0206	0.138863
GO:0015399	primary active transmembrane transporter activity	molecular_function	8	5	0.0806452	401	62	15701	Csa2M074190.1,Csa2M074200.1,Csa3M589590.1,Csa4M056620.1,Csa7M379080.1	3.15763	0.0209	0.139915
GO:0080004	thalian-diol desaturase activity	molecular_function	6	3	0.0483871	149	62	15701	Csa3M852620.1,Csa3M852630.1,Csa6M492250.1	5.09883	0.0211	0.139966
GO:0015171	amino acid transmembrane transporter activity	molecular_function	12	5	0.0806452	403	62	15701	Csa1M324370.1,Csa2M074190.1,Csa2M074200.1,Csa3M589590.1,Csa4M056620.1	3.14196	0.0213	0.140983
GO:0018685	alkane 1-monooxygenase activity	molecular_function	7	3	0.0483871	150	62	15701	Csa3M852620.1,Csa3M852630.1,Csa6M492250.1	5.06484	0.0214	0.141694
GO:0047749	cholestanetriol 26-monooxygenase activity	molecular_function	7	3	0.0483871	151	62	15701	Csa3M852620.1,Csa3M852630.1,Csa6M492250.1	5.0313	0.0218	0.142881
GO:0033780	taurochenodeoxycholate 6alpha-hydroxylase activity	molecular_function	7	3	0.0483871	151	62	15701	Csa3M852620.1,Csa3M852630.1,Csa6M492250.1	5.0313	0.0218	0.142881
GO:0042943	D-amino acid transmembrane transporter activity	molecular_function	13	2	0.0322581	58	62	15701	Csa2M074190.1,Csa2M074200.1	8.73248	0.022	0.143954
GO:0052582	(+)-menthofuran synthase activity	molecular_function	7	3	0.0483871	152	62	15701	Csa3M852620.1,Csa3M852630.1,Csa6M492250.1	4.9982	0.0222	0.144432
GO:0005215	transporter activity	molecular_function	4	22	0.354839	3698	62	15701	Csa1M012100.1,Csa1M324370.1,Csa2M074190.1,Csa2M074200.1,Csa2M404780.1,Csa3M589590.1,Csa3M731810.1,Csa3M828430.1,Csa4M056620.1,Csa4M285780.1,Csa4M290200.1,Csa4M624960.1,Csa5M160770.1,Csa5M599860.1,Csa5M606390.1,Csa6M495000.1,Csa6M498410.1,Csa6M498430.1,Csa7M018770.1,Csa7M067410.1,Csa7M073500.1,Csa7M379080.1	1.50658	0.0227	0.145903
GO:0050649	testosterone 6-beta-hydroxylase activity	molecular_function	7	3	0.0483871	154	62	15701	Csa3M852620.1,Csa3M852630.1,Csa6M492250.1	4.93328	0.023	0.146875
GO:0042625	ATPase activity, coupled to transmembrane movement of ions	molecular_function	16	4	0.0645161	275	62	15701	Csa2M074190.1,Csa2M074200.1,Csa4M056620.1,Csa7M379080.1	3.68352	0.0232	0.146875
GO:0072549	monocoumaroyl dicaffeoyl spermidine meta-hydroxylase activity	molecular_function	8	3	0.0483871	155	62	15701	Csa3M852620.1,Csa3M852630.1,Csa6M492250.1	4.90146	0.0233	0.146875
GO:0072533	tri-(coumaroyl or caffeoyl) spermidine meta-hydroxylase activity	molecular_function	7	3	0.0483871	155	62	15701	Csa3M852620.1,Csa3M852630.1,Csa6M492250.1	4.90146	0.0233	0.146875
GO:0072547	tricoumaroylspermidine meta-hydroxylase activity	molecular_function	8	3	0.0483871	155	62	15701	Csa3M852620.1,Csa3M852630.1,Csa6M492250.1	4.90146	0.0233	0.146875
GO:0072532	tri-(feruloyl or hydroxyferuloyl) spermidine meta-hydroxylase activity	molecular_function	7	3	0.0483871	155	62	15701	Csa3M852620.1,Csa3M852630.1,Csa6M492250.1	4.90146	0.0233	0.146875
GO:0072550	triferuloylspermidine meta-hydroxylase activity	molecular_function	8	3	0.0483871	155	62	15701	Csa3M852620.1,Csa3M852630.1,Csa6M492250.1	4.90146	0.0233	0.146875
GO:0072548	dicoumaroyl monocaffeoyl spermidine meta-hydroxylase activity	molecular_function	8	3	0.0483871	155	62	15701	Csa3M852620.1,Csa3M852630.1,Csa6M492250.1	4.90146	0.0233	0.146875
GO:0042910	xenobiotic transporter activity	molecular_function	6	3	0.0483871	157	62	15701	Csa2M074190.1,Csa2M074200.1,Csa4M056620.1	4.83902	0.0241	0.150581
GO:0016713	oxidoreductase activity, acting on paired donors, with incorporation or reduction of molecular oxygen, reduced iron-sulfur protein as one donor, and incorporation of one atom of oxygen	molecular_function	6	3	0.0483871	158	62	15701	Csa3M852620.1,Csa3M852630.1,Csa6M492250.1	4.80839	0.0245	0.152331
GO:0036201	ent-isokaurene C2-hydroxylase activity	molecular_function	7	3	0.0483871	158	62	15701	Csa3M852620.1,Csa3M852630.1,Csa6M492250.1	4.80839	0.0245	0.152331
GO:0008320	protein transmembrane transporter activity	molecular_function	9	3	0.0483871	158	62	15701	Csa2M074190.1,Csa2M074200.1,Csa3M828430.1	4.80839	0.0245	0.152331
GO:0042802	identical protein binding	molecular_function	3	28	0.451613	5104	62	15701	Csa1M042350.1,Csa1M064800.1,Csa2M074190.1,Csa2M074200.1,Csa3M143570.1,Csa3M731810.1,Csa3M778430.1,Csa3M852620.1,Csa3M852630.1,Csa4M001910.1,Csa4M012390.1,Csa4M047970.1,Csa4M056620.1,Csa4M290200.1,Csa4M624960.1,Csa4M652640.1,Csa5M160770.1,Csa6M117710.1,Csa6M486960.1,Csa6M492250.1,Csa6M498410.1,Csa6M498430.1,Csa6M513530.1,Csa7M039790.1,Csa7M067410.1,Csa7M073500.1,Csa7M378520.1,Csa7M379080.1	1.38926	0.025	0.153721
GO:0047720	indoleacetaldoxime dehydratase activity	molecular_function	4	3	0.0483871	161	62	15701	Csa3M852620.1,Csa3M852630.1,Csa6M492250.1	4.71879	0.0258	0.15594
GO:0046409	p-coumarate 3-hydroxylase activity	molecular_function	6	3	0.0483871	162	62	15701	Csa3M852620.1,Csa3M852630.1,Csa6M492250.1	4.68967	0.0262	0.1577
GO:0022884	macromolecule transmembrane transporter activity	molecular_function	8	4	0.0645161	287	62	15701	Csa2M074190.1,Csa2M074200.1,Csa3M828430.1,Csa4M056620.1	3.5295	0.0266	0.159464
GO:0008405	arachidonic acid 11,12-epoxygenase activity	molecular_function	8	3	0.0483871	164	62	15701	Csa3M852620.1,Csa3M852630.1,Csa6M492250.1	4.63247	0.027	0.160488
GO:0051722	protein C-terminal methylesterase activity	molecular_function	7	1	0.016129	7	62	15701	Csa4M001910.1	36.1774	0.0273	0.16109
GO:0070643	vitamin D 25-hydroxylase activity	molecular_function	5	3	0.0483871	165	62	15701	Csa3M852620.1,Csa3M852630.1,Csa6M492250.1	4.6044	0.0274	0.161143
GO:0030343	vitamin D3 25-hydroxylase activity	molecular_function	6	3	0.0483871	165	62	15701	Csa3M852620.1,Csa3M852630.1,Csa6M492250.1	4.6044	0.0274	0.161143
GO:0033770	2-hydroxyisoflavanone synthase activity	molecular_function	7	3	0.0483871	166	62	15701	Csa3M852620.1,Csa3M852630.1,Csa6M492250.1	4.57666	0.0279	0.163284
GO:0033771	licodione synthase activity	molecular_function	7	3	0.0483871	167	62	15701	Csa3M852620.1,Csa3M852630.1,Csa6M492250.1	4.54926	0.0283	0.165247
GO:0046996	oxidoreductase activity, acting on paired donors, with incorporation or reduction of molecular oxygen, with NAD(P)H as one donor, and the other dehydrogenated	molecular_function	6	3	0.0483871	167	62	15701	Csa3M852620.1,Csa3M852630.1,Csa6M492250.1	4.54926	0.0283	0.165247
GO:0030248	cellulose binding	molecular_function	4	2	0.0322581	67	62	15701	Csa4M051530.1,Csa5M150400.1	7.55946	0.0288	0.167523
GO:0033773	isoflavone 2-hydroxylase activity	molecular_function	7	3	0.0483871	169	62	15701	Csa3M852620.1,Csa3M852630.1,Csa6M492250.1	4.49542	0.0292	0.168489
GO:0097008	(3E)-4,8-dimethyl-1,3,7-nonatriene synthase activity	molecular_function	7	3	0.0483871	169	62	15701	Csa3M852620.1,Csa3M852630.1,Csa6M492250.1	4.49542	0.0292	0.168489
GO:0097007	4,8,12-trimethyltrideca-1,3,7,11-tetraene synthase activity	molecular_function	7	3	0.0483871	169	62	15701	Csa3M852620.1,Csa3M852630.1,Csa6M492250.1	4.49542	0.0292	0.168489
GO:0033695	oxidoreductase activity, acting on CH or CH2 groups, quinone or similar compound as acceptor	molecular_function	6	3	0.0483871	169	62	15701	Csa3M852620.1,Csa3M852630.1,Csa6M492250.1	4.49542	0.0292	0.168489
GO:0034875	caffeine oxidase activity	molecular_function	7	3	0.0483871	169	62	15701	Csa3M852620.1,Csa3M852630.1,Csa6M492250.1	4.49542	0.0292	0.168489
GO:0004508	steroid 17-alpha-monooxygenase activity	molecular_function	7	3	0.0483871	170	62	15701	Csa3M852620.1,Csa3M852630.1,Csa6M492250.1	4.46898	0.0296	0.169272
GO:0008392	arachidonic acid epoxygenase activity	molecular_function	7	3	0.0483871	170	62	15701	Csa3M852620.1,Csa3M852630.1,Csa6M492250.1	4.46898	0.0296	0.169272
GO:0008391	arachidonic acid monooxygenase activity	molecular_function	6	3	0.0483871	171	62	15701	Csa3M852620.1,Csa3M852630.1,Csa6M492250.1	4.44284	0.0301	0.17106
GO:0070576	vitamin D 24-hydroxylase activity	molecular_function	5	3	0.0483871	171	62	15701	Csa3M852620.1,Csa3M852630.1,Csa6M492250.1	4.44284	0.0301	0.17106
GO:0042605	peptide antigen binding	molecular_function	4	2	0.0322581	69	62	15701	Csa2M074190.1,Csa2M074200.1	7.34035	0.0304	0.171755
GO:0016812	hydrolase activity, acting on carbon-nitrogen (but not peptide) bonds, in cyclic amides	molecular_function	5	2	0.0322581	69	62	15701	Csa6M445760.1,Csa6M446290.1	7.34035	0.0304	0.171755
GO:0018674	(S)-limonene 3-monooxygenase activity	molecular_function	8	3	0.0483871	172	62	15701	Csa3M852620.1,Csa3M852630.1,Csa6M492250.1	4.41701	0.0305	0.172089
GO:0050248	Renilla-luciferin 2-monooxygenase activity	molecular_function	7	1	0.016129	8	62	15701	Csa4M001910.1	31.6552	0.0312	0.175037
GO:1901505	carbohydrate derivative transporter activity	molecular_function	5	4	0.0645161	302	62	15701	Csa2M074190.1,Csa2M074200.1,Csa4M056620.1,Csa7M379080.1	3.3542	0.0313	0.175349
GO:1901677	phosphate transmembrane transporter activity	molecular_function	7	4	0.0645161	302	62	15701	Csa2M074190.1,Csa2M074200.1,Csa4M056620.1,Csa7M379080.1	3.3542	0.0313	0.175349
GO:0051184	cofactor transporter activity	molecular_function	6	3	0.0483871	174	62	15701	Csa2M074190.1,Csa2M074200.1,Csa4M056620.1	4.36624	0.0314	0.175483
GO:0015174	basic amino acid transmembrane transporter activity	molecular_function	13	3	0.0483871	175	62	15701	Csa1M324370.1,Csa3M589590.1,Csa4M056620.1	4.34129	0.0319	0.177281
GO:0042626	ATPase activity, coupled to transmembrane movement of substances	molecular_function	15	4	0.0645161	305	62	15701	Csa2M074190.1,Csa2M074200.1,Csa4M056620.1,Csa7M379080.1	3.32121	0.0323	0.179084
GO:0018675	(S)-limonene 6-monooxygenase activity	molecular_function	8	3	0.0483871	176	62	15701	Csa3M852620.1,Csa3M852630.1,Csa6M492250.1	4.31662	0.0323	0.179084
GO:0016702	oxidoreductase activity, acting on single donors with incorporation of molecular oxygen, incorporation of two atoms of oxygen	molecular_function	6	4	0.0645161	306	62	15701	Csa1M263970.1,Csa4M286950.1,Csa4M286960.1,Csa4M286970.1	3.31035	0.0326	0.179425
GO:0016820	hydrolase activity, acting on acid anhydrides, catalyzing transmembrane movement of substances	molecular_function	7	4	0.0645161	306	62	15701	Csa2M074190.1,Csa2M074200.1,Csa4M056620.1,Csa7M379080.1	3.31035	0.0326	0.179425
GO:0033772	flavonoid 3,5-hydroxylase activity	molecular_function	7	3	0.0483871	177	62	15701	Csa3M852620.1,Csa3M852630.1,Csa6M492250.1	4.29224	0.0328	0.180115
GO:0005385	zinc ion transmembrane transporter activity	molecular_function	12	2	0.0322581	73	62	15701	Csa4M056620.1,Csa7M379080.1	6.93814	0.0337	0.18306
GO:0015595	spermidine-importing ATPase activity	molecular_function	18	2	0.0322581	73	62	15701	Csa2M074190.1,Csa4M056620.1	6.93814	0.0337	0.18306
GO:0042288	MHC class I protein binding	molecular_function	5	2	0.0322581	73	62	15701	Csa2M074190.1,Csa2M074200.1	6.93814	0.0337	0.18306
GO:0005460	UDP-glucose transmembrane transporter activity	molecular_function	12	2	0.0322581	73	62	15701	Csa2M074190.1,Csa2M074200.1	6.93814	0.0337	0.18306
GO:0015215	nucleotide transmembrane transporter activity	molecular_function	9	3	0.0483871	180	62	15701	Csa2M074190.1,Csa2M074200.1,Csa7M379080.1	4.2207	0.0342	0.185153
GO:0005315	inorganic phosphate transmembrane transporter activity	molecular_function	9	3	0.0483871	180	62	15701	Csa2M074190.1,Csa2M074200.1,Csa4M056620.1	4.2207	0.0342	0.185153
GO:0015594	putrescine-importing ATPase activity	molecular_function	18	2	0.0322581	74	62	15701	Csa2M074190.1,Csa4M056620.1	6.84438	0.0345	0.186294
GO:0015417	polyamine-transporting ATPase activity	molecular_function	16	2	0.0322581	74	62	15701	Csa2M074190.1,Csa4M056620.1	6.84438	0.0345	0.186294
GO:0050357	tropinesterase activity	molecular_function	6	1	0.016129	9	62	15701	Csa4M001910.1	28.138	0.035	0.1875
GO:0002060	purine nucleobase binding	molecular_function	4	1	0.016129	9	62	15701	Csa5M160770.1	28.138	0.035	0.1875
GO:0005283	sodium:amino acid symporter activity	molecular_function	15	1	0.016129	9	62	15701	Csa3M589590.1	28.138	0.035	0.1875
GO:0043492	ATPase activity, coupled to movement of substances	molecular_function	14	4	0.0645161	314	62	15701	Csa2M074190.1,Csa2M074200.1,Csa4M056620.1,Csa7M379080.1	3.22601	0.0354	0.188537
GO:0015606	spermidine transmembrane transporter activity	molecular_function	10	2	0.0322581	75	62	15701	Csa2M074190.1,Csa4M056620.1	6.75312	0.0354	0.188537
GO:0008810	cellulase activity	molecular_function	6	2	0.0322581	75	62	15701	Csa4M051530.1,Csa5M150400.1	6.75312	0.0354	0.188537
GO:0016688	L-ascorbate peroxidase activity	molecular_function	7	2	0.0322581	75	62	15701	Csa4M285780.1,Csa6M495000.1	6.75312	0.0354	0.188537
GO:0016798	hydrolase activity, acting on glycosyl bonds	molecular_function	4	7	0.112903	790	62	15701	Csa3M778430.1,Csa4M051530.1,Csa4M056620.1,Csa4M285780.1,Csa4M296140.1,Csa5M150400.1,Csa6M495000.1	2.24392	0.0354	0.188537
GO:0019113	limonene monooxygenase activity	molecular_function	7	3	0.0483871	183	62	15701	Csa3M852620.1,Csa3M852630.1,Csa6M492250.1	4.15151	0.0357	0.189426
GO:0015421	oligopeptide-transporting ATPase activity	molecular_function	17	2	0.0322581	77	62	15701	Csa2M074190.1,Csa2M074200.1	6.57771	0.0371	0.194975
GO:0015125	bile acid transmembrane transporter activity	molecular_function	13	2	0.0322581	78	62	15701	Csa2M074190.1,Csa2M074200.1	6.49338	0.038	0.197406
GO:0015165	pyrimidine nucleotide-sugar transmembrane transporter activity	molecular_function	11	2	0.0322581	78	62	15701	Csa2M074190.1,Csa2M074200.1	6.49338	0.038	0.197406
GO:0016711	flavonoid 3-monooxygenase activity	molecular_function	7	3	0.0483871	189	62	15701	Csa3M852620.1,Csa3M852630.1,Csa6M492250.1	4.01971	0.0387	0.197749
GO:0015426	polar-amino acid-transporting ATPase activity	molecular_function	18	1	0.016129	10	62	15701	Csa4M056620.1	25.3242	0.0388	0.197749
GO:0047146	sterigmatocystin 7-O-methyltransferase activity	molecular_function	7	1	0.016129	10	62	15701	Csa7M039790.1	25.3242	0.0388	0.197749
GO:0042056	chemoattractant activity	molecular_function	6	1	0.016129	10	62	15701	Csa4M314440.1	25.3242	0.0388	0.197749
GO:0044373	cytokinin binding	molecular_function	3	1	0.016129	10	62	15701	Csa7M067410.1	25.3242	0.0388	0.197749
GO:0080123	jasmonate-amino synthetase activity	molecular_function	6	1	0.016129	10	62	15701	Csa6M125240.1	25.3242	0.0388	0.197749
GO:0052628	4-hydroxybenzoate amino acid synthetase activity	molecular_function	6	1	0.016129	10	62	15701	Csa6M125240.1	25.3242	0.0388	0.197749
GO:0052627	vanillate amino acid synthetase activity	molecular_function	6	1	0.016129	10	62	15701	Csa6M125240.1	25.3242	0.0388	0.197749
GO:0047570	3-oxoadipate enol-lactonase activity	molecular_function	6	1	0.016129	10	62	15701	Csa4M001910.1	25.3242	0.0388	0.197749
GO:0015424	amino acid-transporting ATPase activity	molecular_function	17	1	0.016129	10	62	15701	Csa4M056620.1	25.3242	0.0388	0.197749
GO:0052626	benzoate amino acid synthetase activity	molecular_function	6	1	0.016129	10	62	15701	Csa6M125240.1	25.3242	0.0388	0.197749
GO:0015598	arginine-importing ATPase activity	molecular_function	19	1	0.016129	10	62	15701	Csa4M056620.1	25.3242	0.0388	0.197749
GO:0052625	4-aminobenzoate amino acid synthetase activity	molecular_function	6	1	0.016129	10	62	15701	Csa6M125240.1	25.3242	0.0388	0.197749
GO:0010329	auxin efflux transmembrane transporter activity	molecular_function	10	2	0.0322581	80	62	15701	Csa2M074190.1,Csa2M074200.1	6.33105	0.0398	0.20137
GO:0005253	anion channel activity	molecular_function	11	10	0.16129	1364	62	15701	Csa3M731810.1,Csa4M056620.1,Csa4M285780.1,Csa4M290200.1,Csa4M624960.1,Csa6M495000.1,Csa6M498410.1,Csa6M498430.1,Csa7M067410.1,Csa7M073500.1	1.85661	0.04	0.201688
GO:0015489	putrescine transmembrane transporter activity	molecular_function	10	2	0.0322581	81	62	15701	Csa2M074190.1,Csa4M056620.1	6.25289	0.0407	0.203942
GO:0015238	drug transmembrane transporter activity	molecular_function	7	3	0.0483871	196	62	15701	Csa2M074190.1,Csa2M074200.1,Csa4M056620.1	3.87615	0.0424	0.209571
GO:0008028	monocarboxylic acid transmembrane transporter activity	molecular_function	12	4	0.0645161	333	62	15701	Csa2M074190.1,Csa2M074200.1,Csa3M589590.1,Csa4M056620.1	3.04195	0.0424	0.209608
GO:0047405	pyrimidine-5-nucleotide nucleosidase activity	molecular_function	6	1	0.016129	11	62	15701	Csa4M296140.1	23.022	0.0426	0.209861
GO:0051980	iron-nicotianamine transmembrane transporter activity	molecular_function	14	1	0.016129	11	62	15701	Csa2M404780.1	23.022	0.0426	0.209861
GO:0010279	indole-3-acetic acid amido synthetase activity	molecular_function	6	1	0.016129	11	62	15701	Csa6M125240.1	23.022	0.0426	0.209861
GO:0008395	steroid hydroxylase activity	molecular_function	6	3	0.0483871	198	62	15701	Csa3M852620.1,Csa3M852630.1,Csa6M492250.1	3.837	0.0434	0.21251
GO:0042287	MHC protein binding	molecular_function	4	2	0.0322581	85	62	15701	Csa2M074190.1,Csa2M074200.1	5.95863	0.0444	0.216115
GO:0015203	polyamine transmembrane transporter activity	molecular_function	9	2	0.0322581	86	62	15701	Csa2M074190.1,Csa4M056620.1	5.88935	0.0454	0.218328
GO:0052642	lysophosphatidic acid phosphatase activity	molecular_function	7	1	0.016129	12	62	15701	Csa4M296140.1	21.1035	0.0464	0.220736
GO:0002054	nucleobase binding	molecular_function	3	1	0.016129	12	62	15701	Csa5M160770.1	21.1035	0.0464	0.220736
GO:0070330	aromatase activity	molecular_function	7	3	0.0483871	205	62	15701	Csa3M852620.1,Csa3M852630.1,Csa6M492250.1	3.70598	0.0473	0.222784
GO:0019825	oxygen binding	molecular_function	2	3	0.0483871	207	62	15701	Csa3M852620.1,Csa3M852630.1,Csa6M492250.1	3.67017	0.0485	0.225663
GO:0090484	drug transporter activity	molecular_function	6	4	0.0645161	348	62	15701	Csa1M324370.1,Csa2M074190.1,Csa2M074200.1,Csa4M056620.1	2.91083	0.0485	0.225736
GO:0016831	carboxy-lyase activity	molecular_function	5	4	0.0645161	349	62	15701	Csa3M852620.1,Csa3M852630.1,Csa4M001910.1,Csa6M492250.1	2.90249	0.0489	0.22708
GO:0016712	oxidoreductase activity, acting on paired donors, with incorporation or reduction of molecular oxygen, reduced flavin or flavoprotein as one donor, and incorporation of one atom of oxygen	molecular_function	6	3	0.0483871	208	62	15701	Csa3M852620.1,Csa3M852630.1,Csa6M492250.1	3.65253	0.049	0.227308

## Sheet: GO enrichment analysis of CEGs
Supplementary Table 6. GO enrichment analysis of the resistance-specific expressed genes (RSGs) and constitutively expressed genes (CEGs).
GO enrichment analysis of CEGs
GO_id	GO_term	GO_category	GO_rank	Num_of_symbols_in_list_in_GO	Percentage_of_symbols_in_list	Num_of_symbols_in_bglist_in_GO	Num_of_symbols_in_list	Num_of_symbols_in_bglist	Symbols_in_list	Fold_enrichment	Pvalue	FDR
GO:0009416	response to light stimulus	biological_process	4	22	0.814815	7209	27	16586	Csa1M348440.1,Csa1M589140.1,Csa2M004720.1,Csa2M352420.1,Csa3M178550.1,Csa3M446120.1,Csa3M604110.1,Csa3M743950.1,Csa3M826660.1,Csa3M852590.1,Csa3M872740.1,Csa3M874320.1,Csa4M001970.1,Csa5M593440.1,Csa5M602220.1,Csa5M602730.1,Csa6M363020.1,Csa6M507520.1,Csa6M517220.1,Csa7M061710.1,Csa7M067430.1,Csa7M312930.1	1.87467	5.99727e-05	0.138131
GO:0015706	nitrate transport	biological_process	8	13	0.481481	2556	27	16586	Csa1M348440.1,Csa2M379980.1,Csa3M178550.1,Csa3M446120.1,Csa3M604110.1,Csa3M852590.1,Csa3M874320.1,Csa4M001970.1,Csa5M593440.1,Csa6M507520.1,Csa7M043050.1,Csa7M061710.1,Csa7M067430.1	3.12436	6.36506e-05	0.138131
GO:0009314	response to radiation	biological_process	3	22	0.814815	7392	27	16586	Csa1M348440.1,Csa1M589140.1,Csa2M004720.1,Csa2M352420.1,Csa3M178550.1,Csa3M446120.1,Csa3M604110.1,Csa3M743950.1,Csa3M826660.1,Csa3M852590.1,Csa3M872740.1,Csa3M874320.1,Csa4M001970.1,Csa5M593440.1,Csa5M602220.1,Csa5M602730.1,Csa6M363020.1,Csa6M507520.1,Csa6M517220.1,Csa7M061710.1,Csa7M067430.1,Csa7M312930.1	1.82826	9.51967e-05	0.138131
GO:0010565	regulation of cellular ketone metabolic process	biological_process	5	15	0.555556	3594	27	16586	Csa1M589140.1,Csa3M150000.1,Csa3M178550.1,Csa3M446120.1,Csa3M604110.1,Csa3M743950.1,Csa3M852590.1,Csa3M872740.1,Csa3M874320.1,Csa4M001970.1,Csa5M593440.1,Csa5M602730.1,Csa6M363020.1,Csa6M507520.1,Csa7M067430.1	2.56384	0.00012478	0.138131
GO:1901700	response to oxygen-containing compound	biological_process	3	24	0.888889	9512	27	16586	Csa1M348440.1,Csa1M589140.1,Csa2M004720.1,Csa2M352420.1,Csa2M379980.1,Csa3M150000.1,Csa3M178550.1,Csa3M446120.1,Csa3M604110.1,Csa3M743950.1,Csa3M826660.1,Csa3M852590.1,Csa3M872740.1,Csa3M874320.1,Csa4M001970.1,Csa5M593440.1,Csa5M602730.1,Csa6M363020.1,Csa6M507520.1,Csa6M517220.1,Csa7M043050.1,Csa7M061710.1,Csa7M067430.1,Csa7M312930.1	1.54995	0.000424937	0.254194
GO:0010167	response to nitrate	biological_process	4	12	0.444444	2650	27	16586	Csa1M348440.1,Csa2M379980.1,Csa3M178550.1,Csa3M604110.1,Csa3M852590.1,Csa3M874320.1,Csa4M001970.1,Csa5M593440.1,Csa6M507520.1,Csa7M043050.1,Csa7M061710.1,Csa7M067430.1	2.78172	0.000442926	0.254194
GO:0009755	hormone-mediated signaling pathway	biological_process	7	18	0.666667	5604	27	16586	Csa1M589140.1,Csa2M004720.1,Csa2M352420.1,Csa3M178550.1,Csa3M446120.1,Csa3M604110.1,Csa3M743950.1,Csa3M826660.1,Csa3M852590.1,Csa3M872740.1,Csa4M001970.1,Csa5M593440.1,Csa5M602730.1,Csa6M363020.1,Csa6M507520.1,Csa7M043050.1,Csa7M061710.1,Csa7M067430.1	1.97311	0.000486111	0.254194
GO:0050891	multicellular organismal water homeostasis	biological_process	6	4	0.148148	233	27	16586	Csa3M446120.1,Csa3M852590.1,Csa5M593440.1,Csa7M043050.1	10.5459	0.000516655	0.254194
GO:0015698	inorganic anion transport	biological_process	7	13	0.481481	3171	27	16586	Csa1M348440.1,Csa2M379980.1,Csa3M178550.1,Csa3M446120.1,Csa3M604110.1,Csa3M852590.1,Csa3M874320.1,Csa4M001970.1,Csa5M593440.1,Csa6M507520.1,Csa7M043050.1,Csa7M061710.1,Csa7M067430.1	2.5184	0.000600456	0.265882
GO:0006820	anion transport	biological_process	6	16	0.592593	4660	27	16586	Csa1M348440.1,Csa2M352420.1,Csa2M379980.1,Csa3M178550.1,Csa3M446120.1,Csa3M604110.1,Csa3M852590.1,Csa3M874320.1,Csa4M001970.1,Csa5M593440.1,Csa5M602730.1,Csa6M363020.1,Csa6M507520.1,Csa7M043050.1,Csa7M061710.1,Csa7M067430.1	2.10917	0.00068221	0.274621
GO:0009725	response to hormone stimulus	biological_process	4	22	0.814815	8394	27	16586	Csa1M348440.1,Csa1M589140.1,Csa2M004720.1,Csa2M352420.1,Csa3M150000.1,Csa3M178520.1,Csa3M178550.1,Csa3M446120.1,Csa3M604110.1,Csa3M743950.1,Csa3M826660.1,Csa3M852590.1,Csa3M872740.1,Csa3M874320.1,Csa4M001970.1,Csa5M593440.1,Csa5M602730.1,Csa6M363020.1,Csa6M507520.1,Csa7M043050.1,Csa7M061710.1,Csa7M067430.1	1.61002	0.000927105	0.275938
GO:0006576	cellular biogenic amine metabolic process	biological_process	6	10	0.37037	2052	27	16586	Csa3M178550.1,Csa3M446120.1,Csa3M604110.1,Csa3M826660.1,Csa3M852590.1,Csa5M593440.1,Csa5M602730.1,Csa6M363020.1,Csa7M043050.1,Csa7M061710.1	2.99365	0.000940579	0.275938
GO:0044070	regulation of anion transport	biological_process	7	9	0.333333	1708	27	16586	Csa3M178550.1,Csa3M446120.1,Csa3M604110.1,Csa3M874320.1,Csa5M593440.1,Csa6M363020.1,Csa7M043050.1,Csa7M061710.1,Csa7M067430.1	3.23692	0.00106656	0.275938
GO:0009628	response to abiotic stimulus	biological_process	2	24	0.888889	10066	27	16586	Csa1M348440.1,Csa1M589140.1,Csa2M004720.1,Csa2M352420.1,Csa3M150000.1,Csa3M178550.1,Csa3M446120.1,Csa3M604110.1,Csa3M743950.1,Csa3M826660.1,Csa3M852590.1,Csa3M872740.1,Csa3M874320.1,Csa4M001970.1,Csa5M593440.1,Csa5M602220.1,Csa5M602730.1,Csa6M363020.1,Csa6M507520.1,Csa6M517220.1,Csa7M043050.1,Csa7M061710.1,Csa7M067430.1,Csa7M312930.1	1.46464	0.00132913	0.275938
GO:0019752	carboxylic acid metabolic process	biological_process	6	22	0.814815	8611	27	16586	Csa1M348440.1,Csa1M589140.1,Csa3M150000.1,Csa3M178520.1,Csa3M178550.1,Csa3M446120.1,Csa3M604110.1,Csa3M743950.1,Csa3M826660.1,Csa3M852590.1,Csa3M872740.1,Csa3M874320.1,Csa4M001970.1,Csa5M593440.1,Csa5M602730.1,Csa6M363020.1,Csa6M507520.1,Csa6M517220.1,Csa7M043050.1,Csa7M061710.1,Csa7M067430.1,Csa7M312930.1	1.56945	0.00144142	0.275938
GO:0050832	defense response to fungus	biological_process	5	14	0.518519	3985	27	16586	Csa1M348440.1,Csa2M352420.1,Csa3M178550.1,Csa3M446120.1,Csa3M604110.1,Csa3M743950.1,Csa3M852590.1,Csa3M872740.1,Csa4M001970.1,Csa5M593440.1,Csa6M363020.1,Csa6M507520.1,Csa7M061710.1,Csa7M067430.1	2.15813	0.00161697	0.275938
GO:0009620	response to fungus	biological_process	4	15	0.555556	4492	27	16586	Csa1M348440.1,Csa1M589140.1,Csa2M352420.1,Csa3M178550.1,Csa3M446120.1,Csa3M604110.1,Csa3M743950.1,Csa3M852590.1,Csa3M872740.1,Csa4M001970.1,Csa5M593440.1,Csa6M363020.1,Csa6M507520.1,Csa7M061710.1,Csa7M067430.1	2.0513	0.00164089	0.275938
GO:0042180	cellular ketone metabolic process	biological_process	4	15	0.555556	4494	27	16586	Csa1M589140.1,Csa3M150000.1,Csa3M178550.1,Csa3M446120.1,Csa3M604110.1,Csa3M743950.1,Csa3M852590.1,Csa3M872740.1,Csa3M874320.1,Csa4M001970.1,Csa5M593440.1,Csa5M602730.1,Csa6M363020.1,Csa6M507520.1,Csa7M067430.1	2.05039	0.00164896	0.275938
GO:0009751	response to salicylic acid stimulus	biological_process	5	14	0.518519	4008	27	16586	Csa1M589140.1,Csa2M352420.1,Csa3M178550.1,Csa3M446120.1,Csa3M604110.1,Csa3M743950.1,Csa3M826660.1,Csa3M852590.1,Csa3M872740.1,Csa3M874320.1,Csa4M001970.1,Csa5M593440.1,Csa7M061710.1,Csa7M067430.1	2.14575	0.00171609	0.275938
GO:0031640	killing of cells of other organism	biological_process	5	4	0.148148	322	27	16586	Csa3M743950.1,Csa3M872740.1,Csa6M507520.1,Csa7M067430.1	7.63101	0.00171944	0.275938
GO:0044364	disruption of cells of other organism	biological_process	4	4	0.148148	322	27	16586	Csa3M743950.1,Csa3M872740.1,Csa6M507520.1,Csa7M067430.1	7.63101	0.00171944	0.275938
GO:0043436	oxoacid metabolic process	biological_process	5	22	0.814815	8709	27	16586	Csa1M348440.1,Csa1M589140.1,Csa3M150000.1,Csa3M178520.1,Csa3M178550.1,Csa3M446120.1,Csa3M604110.1,Csa3M743950.1,Csa3M826660.1,Csa3M852590.1,Csa3M872740.1,Csa3M874320.1,Csa4M001970.1,Csa5M593440.1,Csa5M602730.1,Csa6M363020.1,Csa6M507520.1,Csa6M517220.1,Csa7M043050.1,Csa7M061710.1,Csa7M067430.1,Csa7M312930.1	1.55179	0.00174956	0.275938
GO:0006082	organic acid metabolic process	biological_process	4	22	0.814815	8723	27	16586	Csa1M348440.1,Csa1M589140.1,Csa3M150000.1,Csa3M178520.1,Csa3M178550.1,Csa3M446120.1,Csa3M604110.1,Csa3M743950.1,Csa3M826660.1,Csa3M852590.1,Csa3M872740.1,Csa3M874320.1,Csa4M001970.1,Csa5M593440.1,Csa5M602730.1,Csa6M363020.1,Csa6M507520.1,Csa6M517220.1,Csa7M043050.1,Csa7M061710.1,Csa7M067430.1,Csa7M312930.1	1.5493	0.00179816	0.275938
GO:0009641	shade avoidance	biological_process	6	4	0.148148	333	27	16586	Csa1M589140.1,Csa3M852590.1,Csa5M593440.1,Csa5M602220.1	7.37893	0.00194404	0.275938
GO:0044106	cellular amine metabolic process	biological_process	5	10	0.37037	2259	27	16586	Csa3M178550.1,Csa3M446120.1,Csa3M604110.1,Csa3M826660.1,Csa3M852590.1,Csa5M593440.1,Csa5M602730.1,Csa6M363020.1,Csa7M043050.1,Csa7M061710.1	2.71933	0.00198984	0.275938
GO:0009719	response to endogenous stimulus	biological_process	2	22	0.814815	8781	27	16586	Csa1M348440.1,Csa1M589140.1,Csa2M004720.1,Csa2M352420.1,Csa3M150000.1,Csa3M178520.1,Csa3M178550.1,Csa3M446120.1,Csa3M604110.1,Csa3M743950.1,Csa3M826660.1,Csa3M852590.1,Csa3M872740.1,Csa3M874320.1,Csa4M001970.1,Csa5M593440.1,Csa5M602730.1,Csa6M363020.1,Csa6M507520.1,Csa7M043050.1,Csa7M061710.1,Csa7M067430.1	1.53906	0.00201282	0.275938
GO:0009809	lignin biosynthetic process	biological_process	6	5	0.185185	571	27	16586	Csa3M446120.1,Csa3M852590.1,Csa3M874320.1,Csa5M593440.1,Csa6M507520.1	5.37913	0.0020456	0.275938
GO:0010033	response to organic substance	biological_process	3	24	0.888889	10298	27	16586	Csa1M348440.1,Csa1M589140.1,Csa2M004720.1,Csa2M352420.1,Csa3M150000.1,Csa3M178520.1,Csa3M178550.1,Csa3M446120.1,Csa3M604110.1,Csa3M743950.1,Csa3M826660.1,Csa3M852590.1,Csa3M872740.1,Csa3M874320.1,Csa4M001970.1,Csa5M593440.1,Csa5M602730.1,Csa6M363020.1,Csa6M507520.1,Csa6M517220.1,Csa7M043050.1,Csa7M061710.1,Csa7M067430.1,Csa7M312930.1	1.43165	0.00208553	0.275938
GO:0009863	salicylic acid mediated signaling pathway	biological_process	8	13	0.481481	3640	27	16586	Csa1M589140.1,Csa2M352420.1,Csa3M178550.1,Csa3M446120.1,Csa3M604110.1,Csa3M743950.1,Csa3M852590.1,Csa3M872740.1,Csa3M874320.1,Csa4M001970.1,Csa5M593440.1,Csa7M061710.1,Csa7M067430.1	2.19392	0.0023214	0.275938
GO:0071446	cellular response to salicylic acid stimulus	biological_process	7	13	0.481481	3667	27	16586	Csa1M589140.1,Csa2M352420.1,Csa3M178550.1,Csa3M446120.1,Csa3M604110.1,Csa3M743950.1,Csa3M852590.1,Csa3M872740.1,Csa3M874320.1,Csa4M001970.1,Csa5M593440.1,Csa7M061710.1,Csa7M067430.1	2.17776	0.00249046	0.275938
GO:0002213	defense response to insect	biological_process	5	5	0.185185	603	27	16586	Csa1M589140.1,Csa3M852590.1,Csa4M001970.1,Csa5M593440.1,Csa6M507520.1	5.09367	0.00259483	0.275938
GO:0071369	cellular response to ethylene stimulus	biological_process	7	10	0.37037	2340	27	16586	Csa1M589140.1,Csa2M004720.1,Csa2M352420.1,Csa3M178550.1,Csa3M604110.1,Csa3M852590.1,Csa4M001970.1,Csa5M593440.1,Csa6M507520.1,Csa7M067430.1	2.6252	0.00260342	0.275938
GO:0009626	plant-type hypersensitive response	biological_process	6	14	0.518519	4183	27	16586	Csa1M589140.1,Csa2M352420.1,Csa3M178550.1,Csa3M446120.1,Csa3M604110.1,Csa3M743950.1,Csa3M852590.1,Csa3M872740.1,Csa3M874320.1,Csa4M001970.1,Csa5M593440.1,Csa6M507520.1,Csa7M061710.1,Csa7M067430.1	2.05598	0.00265647	0.275938
GO:0034050	host programmed cell death induced by symbiont	biological_process	5	14	0.518519	4187	27	16586	Csa1M589140.1,Csa2M352420.1,Csa3M178550.1,Csa3M446120.1,Csa3M604110.1,Csa3M743950.1,Csa3M852590.1,Csa3M872740.1,Csa3M874320.1,Csa4M001970.1,Csa5M593440.1,Csa6M507520.1,Csa7M061710.1,Csa7M067430.1	2.05401	0.00268229	0.275938
GO:0032870	cellular response to hormone stimulus	biological_process	6	18	0.666667	6391	27	16586	Csa1M589140.1,Csa2M004720.1,Csa2M352420.1,Csa3M178550.1,Csa3M446120.1,Csa3M604110.1,Csa3M743950.1,Csa3M826660.1,Csa3M852590.1,Csa3M872740.1,Csa4M001970.1,Csa5M593440.1,Csa5M602730.1,Csa6M363020.1,Csa6M507520.1,Csa7M043050.1,Csa7M061710.1,Csa7M067430.1	1.73014	0.00284133	0.275938
GO:0010430	fatty acid omega-oxidation	biological_process	10	3	0.111111	177	27	16586	Csa3M852590.1,Csa3M874320.1,Csa5M593440.1	10.4118	0.0028948	0.275938
GO:0009851	auxin biosynthetic process	biological_process	6	7	0.259259	1244	27	16586	Csa3M178550.1,Csa3M604110.1,Csa3M826660.1,Csa3M852590.1,Csa5M593440.1,Csa5M602730.1,Csa7M061710.1	3.45665	0.00307136	0.275938
GO:0071310	cellular response to organic substance	biological_process	5	21	0.777778	8328	27	16586	Csa1M348440.1,Csa1M589140.1,Csa2M004720.1,Csa2M352420.1,Csa3M178550.1,Csa3M446120.1,Csa3M604110.1,Csa3M743950.1,Csa3M826660.1,Csa3M852590.1,Csa3M872740.1,Csa3M874320.1,Csa4M001970.1,Csa5M593440.1,Csa5M602730.1,Csa6M363020.1,Csa6M507520.1,Csa7M043050.1,Csa7M061710.1,Csa7M067430.1,Csa7M312930.1	1.54902	0.00314311	0.275938
GO:0042436	indole-containing compound catabolic process	biological_process	5	6	0.222222	923	27	16586	Csa3M178550.1,Csa3M446120.1,Csa3M604110.1,Csa3M826660.1,Csa3M852590.1,Csa5M593440.1	3.99326	0.00315649	0.275938
GO:0033280	response to vitamin D	biological_process	7	4	0.148148	385	27	16586	Csa3M446120.1,Csa3M852590.1,Csa5M593440.1,Csa6M363020.1	6.3823	0.00328667	0.275938
GO:0000160	phosphorelay signal transduction system	biological_process	5	10	0.37037	2415	27	16586	Csa2M004720.1,Csa2M352420.1,Csa3M178550.1,Csa3M446120.1,Csa3M604110.1,Csa3M852590.1,Csa4M001970.1,Csa5M593440.1,Csa6M507520.1,Csa7M067430.1	2.54367	0.00330241	0.275938
GO:0044387	negative regulation of protein kinase activity by regulation of protein phosphorylation	biological_process	11	2	0.0740741	56	27	16586	Csa3M178550.1,Csa3M604110.1	21.9392	0.00372281	0.275938
GO:0061416	regulation of transcription from RNA polymerase II promoter in response to salt stress	biological_process	13	2	0.0740741	56	27	16586	Csa3M178550.1,Csa3M604110.1	21.9392	0.00372281	0.275938
GO:0010990	regulation of SMAD protein complex assembly	biological_process	9	2	0.0740741	57	27	16586	Csa3M178550.1,Csa3M604110.1	21.5543	0.00385433	0.275938
GO:0010991	negative regulation of SMAD protein complex assembly	biological_process	10	2	0.0740741	57	27	16586	Csa3M178550.1,Csa3M604110.1	21.5543	0.00385433	0.275938
GO:0032787	monocarboxylic acid metabolic process	biological_process	7	19	0.703704	7163	27	16586	Csa1M348440.1,Csa1M589140.1,Csa3M150000.1,Csa3M178520.1,Csa3M178550.1,Csa3M446120.1,Csa3M604110.1,Csa3M743950.1,Csa3M826660.1,Csa3M852590.1,Csa3M872740.1,Csa3M874320.1,Csa4M001970.1,Csa5M593440.1,Csa5M602730.1,Csa6M507520.1,Csa7M061710.1,Csa7M067430.1,Csa7M312930.1	1.62943	0.0039539	0.275938
GO:0000173	inactivation of MAPK activity involved in osmosensory signaling pathway	biological_process	15	2	0.0740741	58	27	16586	Csa3M178550.1,Csa3M604110.1	21.1826	0.00398799	0.275938
GO:0071491	cellular response to red light	biological_process	8	3	0.111111	199	27	16586	Csa1M589140.1,Csa3M178550.1,Csa3M604110.1	9.26075	0.0040249	0.275938
GO:0010161	red light signaling pathway	biological_process	9	3	0.111111	199	27	16586	Csa1M589140.1,Csa3M178550.1,Csa3M604110.1	9.26075	0.0040249	0.275938
GO:0009615	response to virus	biological_process	4	10	0.37037	2483	27	16586	Csa3M178550.1,Csa3M604110.1,Csa3M743950.1,Csa3M852590.1,Csa3M872740.1,Csa5M593440.1,Csa6M363020.1,Csa6M507520.1,Csa7M067430.1,Csa7M312930.1	2.47401	0.00406196	0.275938
GO:0042430	indole-containing compound metabolic process	biological_process	4	8	0.296296	1675	27	16586	Csa3M178550.1,Csa3M446120.1,Csa3M604110.1,Csa3M826660.1,Csa3M852590.1,Csa5M593440.1,Csa5M602730.1,Csa7M061710.1	2.93395	0.0040813	0.275938
GO:0009743	response to carbohydrate stimulus	biological_process	4	15	0.555556	4891	27	16586	Csa1M348440.1,Csa1M589140.1,Csa3M178550.1,Csa3M446120.1,Csa3M604110.1,Csa3M826660.1,Csa3M852590.1,Csa4M001970.1,Csa5M593440.1,Csa5M602730.1,Csa6M363020.1,Csa6M507520.1,Csa6M517220.1,Csa7M061710.1,Csa7M067430.1	1.88396	0.00411435	0.275938
GO:0042359	vitamin D metabolic process	biological_process	6	3	0.111111	202	27	16586	Csa3M852590.1,Csa5M593440.1,Csa6M363020.1	9.12321	0.00419701	0.275938
GO:0009408	response to heat	biological_process	4	12	0.444444	3398	27	16586	Csa2M004720.1,Csa3M178550.1,Csa3M604110.1,Csa3M826660.1,Csa3M852590.1,Csa3M874320.1,Csa4M001970.1,Csa5M593440.1,Csa6M363020.1,Csa6M507520.1,Csa7M067430.1,Csa7M312930.1	2.16938	0.00422591	0.275938
GO:0080005	photosystem stoichiometry adjustment	biological_process	6	2	0.0740741	60	27	16586	Csa3M178550.1,Csa3M604110.1	20.4765	0.00426172	0.275938
GO:0070887	cellular response to chemical stimulus	biological_process	4	22	0.814815	9191	27	16586	Csa1M348440.1,Csa1M589140.1,Csa2M004720.1,Csa2M352420.1,Csa2M379980.1,Csa3M178550.1,Csa3M446120.1,Csa3M604110.1,Csa3M743950.1,Csa3M826660.1,Csa3M852590.1,Csa3M872740.1,Csa3M874320.1,Csa4M001970.1,Csa5M593440.1,Csa5M602730.1,Csa6M363020.1,Csa6M507520.1,Csa7M043050.1,Csa7M061710.1,Csa7M067430.1,Csa7M312930.1	1.47041	0.00432219	0.275938
GO:0009805	coumarin biosynthetic process	biological_process	6	6	0.222222	986	27	16586	Csa1M348440.1,Csa3M446120.1,Csa3M852590.1,Csa3M874320.1,Csa5M593440.1,Csa6M507520.1	3.73811	0.00437753	0.275938
GO:0071495	cellular response to endogenous stimulus	biological_process	3	18	0.666667	6629	27	16586	Csa1M589140.1,Csa2M004720.1,Csa2M352420.1,Csa3M178550.1,Csa3M446120.1,Csa3M604110.1,Csa3M743950.1,Csa3M826660.1,Csa3M852590.1,Csa3M872740.1,Csa4M001970.1,Csa5M593440.1,Csa5M602730.1,Csa6M363020.1,Csa6M507520.1,Csa7M043050.1,Csa7M061710.1,Csa7M067430.1	1.66802	0.00454154	0.275938
GO:0009850	auxin metabolic process	biological_process	5	7	0.259259	1343	27	16586	Csa3M178550.1,Csa3M604110.1,Csa3M826660.1,Csa3M852590.1,Csa5M593440.1,Csa5M602730.1,Csa7M061710.1	3.20184	0.00471228	0.275938
GO:0012501	programmed cell death	biological_process	4	18	0.666667	6656	27	16586	Csa1M589140.1,Csa2M352420.1,Csa2M379980.1,Csa3M150000.1,Csa3M178550.1,Csa3M446120.1,Csa3M604110.1,Csa3M743950.1,Csa3M852590.1,Csa3M872740.1,Csa3M874320.1,Csa4M001970.1,Csa5M593440.1,Csa6M363020.1,Csa6M507520.1,Csa7M061710.1,Csa7M067430.1,Csa7M312930.1	1.66126	0.00478141	0.275938
GO:0042362	fat-soluble vitamin biosynthetic process	biological_process	6	3	0.111111	212	27	16586	Csa3M852590.1,Csa5M593440.1,Csa6M363020.1	8.69287	0.00480297	0.275938
GO:0035970	peptidyl-threonine dephosphorylation	biological_process	8	2	0.0740741	64	27	16586	Csa3M178550.1,Csa3M604110.1	19.1968	0.00483464	0.275938
GO:0034765	regulation of ion transmembrane transport	biological_process	7	8	0.296296	1728	27	16586	Csa3M178550.1,Csa3M446120.1,Csa3M604110.1,Csa3M874320.1,Csa6M363020.1,Csa7M043050.1,Csa7M061710.1,Csa7M067430.1	2.84396	0.00494513	0.275938
GO:1901698	response to nitrogen compound	biological_process	3	18	0.666667	6677	27	16586	Csa1M348440.1,Csa1M589140.1,Csa2M352420.1,Csa2M379980.1,Csa3M178550.1,Csa3M446120.1,Csa3M604110.1,Csa3M743950.1,Csa3M852590.1,Csa3M872740.1,Csa3M874320.1,Csa4M001970.1,Csa5M593440.1,Csa6M363020.1,Csa6M507520.1,Csa7M043050.1,Csa7M061710.1,Csa7M067430.1	1.65603	0.00497552	0.275938
GO:0010035	response to inorganic substance	biological_process	3	20	0.740741	7929	27	16586	Csa1M348440.1,Csa1M589140.1,Csa2M004720.1,Csa2M379980.1,Csa3M150000.1,Csa3M178550.1,Csa3M446120.1,Csa3M604110.1,Csa3M743950.1,Csa3M852590.1,Csa3M872740.1,Csa3M874320.1,Csa4M001970.1,Csa5M593440.1,Csa6M363020.1,Csa6M507520.1,Csa7M043050.1,Csa7M061710.1,Csa7M067430.1,Csa7M312930.1	1.54949	0.0050663	0.275938
GO:0032526	response to retinoic acid	biological_process	5	5	0.185185	707	27	16586	Csa3M446120.1,Csa3M852590.1,Csa3M874320.1,Csa5M593440.1,Csa6M363020.1	4.34439	0.00513082	0.275938
GO:0009804	coumarin metabolic process	biological_process	5	6	0.222222	1020	27	16586	Csa1M348440.1,Csa3M446120.1,Csa3M852590.1,Csa3M874320.1,Csa5M593440.1,Csa6M507520.1	3.61351	0.00516801	0.275938
GO:0010363	regulation of plant-type hypersensitive response	biological_process	7	13	0.481481	3970	27	16586	Csa1M589140.1,Csa2M352420.1,Csa3M178550.1,Csa3M446120.1,Csa3M604110.1,Csa3M743950.1,Csa3M852590.1,Csa3M872740.1,Csa3M874320.1,Csa4M001970.1,Csa5M593440.1,Csa7M061710.1,Csa7M067430.1	2.01155	0.00521913	0.275938
GO:0034762	regulation of transmembrane transport	biological_process	6	8	0.296296	1746	27	16586	Csa3M178550.1,Csa3M446120.1,Csa3M604110.1,Csa3M874320.1,Csa6M363020.1,Csa7M043050.1,Csa7M061710.1,Csa7M067430.1	2.81465	0.005269	0.275938
GO:1900047	negative regulation of hemostasis	biological_process	6	3	0.111111	221	27	16586	Csa3M178520.1,Csa3M852590.1,Csa5M593440.1	8.33886	0.00539152	0.275938
GO:0050819	negative regulation of coagulation	biological_process	5	3	0.111111	221	27	16586	Csa3M178520.1,Csa3M852590.1,Csa5M593440.1	8.33886	0.00539152	0.275938
GO:0030195	negative regulation of blood coagulation	biological_process	7	3	0.111111	221	27	16586	Csa3M178520.1,Csa3M852590.1,Csa5M593440.1	8.33886	0.00539152	0.275938
GO:0042221	response to chemical stimulus	biological_process	2	25	0.925926	11651	27	16586	Csa1M348440.1,Csa1M589140.1,Csa2M004720.1,Csa2M352420.1,Csa2M379980.1,Csa3M150000.1,Csa3M178520.1,Csa3M178550.1,Csa3M446120.1,Csa3M604110.1,Csa3M743950.1,Csa3M826660.1,Csa3M852590.1,Csa3M872740.1,Csa3M874320.1,Csa4M001970.1,Csa5M593440.1,Csa5M602730.1,Csa6M363020.1,Csa6M507520.1,Csa6M517220.1,Csa7M043050.1,Csa7M061710.1,Csa7M067430.1,Csa7M312930.1	1.31812	0.00541967	0.275938
GO:0042006	masculinization of hermaphroditic germ-line	biological_process	7	2	0.0740741	68	27	16586	Csa3M178550.1,Csa3M604110.1	18.0675	0.00544113	0.275938
GO:0045088	regulation of innate immune response	biological_process	6	14	0.518519	4506	27	16586	Csa1M589140.1,Csa2M352420.1,Csa3M178550.1,Csa3M446120.1,Csa3M604110.1,Csa3M743950.1,Csa3M852590.1,Csa3M872740.1,Csa3M874320.1,Csa4M001970.1,Csa5M593440.1,Csa6M363020.1,Csa7M061710.1,Csa7M067430.1	1.9086	0.00556029	0.275938
GO:0006388	tRNA splicing, via endonucleolytic cleavage and ligation	biological_process	10	2	0.0740741	69	27	16586	Csa3M178550.1,Csa3M604110.1	17.8057	0.00559795	0.275938
GO:0006612	protein targeting to membrane	biological_process	8	14	0.518519	4510	27	16586	Csa1M589140.1,Csa2M352420.1,Csa3M178550.1,Csa3M446120.1,Csa3M604110.1,Csa3M743950.1,Csa3M852590.1,Csa3M872740.1,Csa3M874320.1,Csa4M001970.1,Csa5M593440.1,Csa6M363020.1,Csa7M061710.1,Csa7M067430.1	1.90691	0.0056085	0.275938
GO:0007090	regulation of S phase of mitotic cell cycle	biological_process	9	4	0.148148	450	27	16586	Csa3M178550.1,Csa3M604110.1,Csa3M852590.1,Csa5M593440.1	5.46041	0.00572011	0.278337
GO:0042401	cellular biogenic amine biosynthetic process	biological_process	7	4	0.148148	457	27	16586	Csa3M446120.1,Csa3M852590.1,Csa5M593440.1,Csa5M602730.1	5.37677	0.00603857	0.281242
GO:0042446	hormone biosynthetic process	biological_process	5	12	0.444444	3555	27	16586	Csa1M348440.1,Csa3M178550.1,Csa3M446120.1,Csa3M604110.1,Csa3M826660.1,Csa3M852590.1,Csa3M874320.1,Csa5M593440.1,Csa5M602730.1,Csa6M363020.1,Csa7M061710.1,Csa7M067430.1	2.07357	0.00621127	0.281242
GO:0009873	ethylene mediated signaling pathway	biological_process	8	9	0.333333	2205	27	16586	Csa2M004720.1,Csa2M352420.1,Csa3M178550.1,Csa3M604110.1,Csa3M852590.1,Csa4M001970.1,Csa5M593440.1,Csa6M507520.1,Csa7M067430.1	2.50733	0.00628803	0.281242
GO:0033137	negative regulation of peptidyl-serine phosphorylation	biological_process	11	2	0.0740741	74	27	16586	Csa3M178550.1,Csa3M604110.1	16.6026	0.00641291	0.281242
GO:0065009	regulation of molecular function	biological_process	2	16	0.592593	5654	27	16586	Csa1M589140.1,Csa2M004720.1,Csa3M178520.1,Csa3M178550.1,Csa3M446120.1,Csa3M604110.1,Csa3M743950.1,Csa3M852590.1,Csa3M872740.1,Csa3M874320.1,Csa5M593440.1,Csa6M363020.1,Csa6M507520.1,Csa7M061710.1,Csa7M067430.1,Csa7M312930.1	1.73837	0.00641804	0.281242
GO:0021747	cochlear nucleus development	biological_process	11	1	0.037037	4	27	16586	Csa2M379980.1	153.574	0.00649622	0.281242
GO:0010337	regulation of salicylic acid metabolic process	biological_process	9	2	0.0740741	75	27	16586	Csa3M150000.1,Csa6M507520.1	16.3812	0.00658202	0.281242
GO:0010200	response to chitin	biological_process	5	12	0.444444	3590	27	16586	Csa1M589140.1,Csa2M352420.1,Csa3M178550.1,Csa3M446120.1,Csa3M604110.1,Csa3M743950.1,Csa3M852590.1,Csa3M872740.1,Csa4M001970.1,Csa5M593440.1,Csa7M061710.1,Csa7M067430.1	2.05336	0.00674474	0.281242
GO:0010510	regulation of acetyl-CoA biosynthetic process from pyruvate	biological_process	11	2	0.0740741	77	27	16586	Csa3M178550.1,Csa3M604110.1	15.9557	0.00692632	0.281242
GO:0050812	regulation of acyl-CoA biosynthetic process	biological_process	10	2	0.0740741	77	27	16586	Csa3M178550.1,Csa3M604110.1	15.9557	0.00692632	0.281242
GO:0001906	cell killing	biological_process	1	4	0.148148	477	27	16586	Csa3M743950.1,Csa3M872740.1,Csa6M507520.1,Csa7M067430.1	5.15133	0.00701361	0.281242
GO:0009684	indoleacetic acid biosynthetic process	biological_process	9	6	0.222222	1087	27	16586	Csa3M178550.1,Csa3M604110.1,Csa3M826660.1,Csa3M852590.1,Csa5M593440.1,Csa7M061710.1	3.39078	0.00703087	0.281242
GO:0044283	small molecule biosynthetic process	biological_process	4	20	0.740741	8127	27	16586	Csa1M348440.1,Csa1M589140.1,Csa3M178520.1,Csa3M178550.1,Csa3M446120.1,Csa3M604110.1,Csa3M743950.1,Csa3M826660.1,Csa3M852590.1,Csa3M872740.1,Csa3M874320.1,Csa4M001970.1,Csa5M593440.1,Csa5M602730.1,Csa6M363020.1,Csa6M507520.1,Csa6M517220.1,Csa7M043050.1,Csa7M061710.1,Csa7M067430.1	1.51174	0.00718881	0.281242
GO:0006086	acetyl-CoA biosynthetic process from pyruvate	biological_process	9	2	0.0740741	79	27	16586	Csa3M178550.1,Csa3M604110.1	15.5518	0.00727867	0.281242
GO:0006568	tryptophan metabolic process	biological_process	9	6	0.222222	1096	27	16586	Csa3M178550.1,Csa3M604110.1,Csa3M826660.1,Csa3M852590.1,Csa5M593440.1,Csa5M602730.1	3.36294	0.00731438	0.281242
GO:0007154	cell communication	biological_process	3	23	0.851852	10224	27	16586	Csa1M348440.1,Csa1M589140.1,Csa2M004720.1,Csa2M352420.1,Csa2M379980.1,Csa3M178520.1,Csa3M178550.1,Csa3M446120.1,Csa3M604110.1,Csa3M743950.1,Csa3M826660.1,Csa3M852590.1,Csa3M872740.1,Csa3M874320.1,Csa4M001970.1,Csa5M593440.1,Csa5M602730.1,Csa6M363020.1,Csa6M507520.1,Csa6M517220.1,Csa7M043050.1,Csa7M061710.1,Csa7M067430.1	1.38193	0.00736768	0.281242
GO:0009683	indoleacetic acid metabolic process	biological_process	8	6	0.222222	1100	27	16586	Csa3M178550.1,Csa3M604110.1,Csa3M826660.1,Csa3M852590.1,Csa5M593440.1,Csa7M061710.1	3.35071	0.00744304	0.281341
GO:0048511	rhythmic process	biological_process	1	10	0.37037	2706	27	16586	Csa1M589140.1,Csa3M178550.1,Csa3M446120.1,Csa3M604110.1,Csa3M874320.1,Csa4M001970.1,Csa5M602220.1,Csa6M363020.1,Csa7M061710.1,Csa7M067430.1	2.27013	0.00760047	0.281341
GO:0010745	negative regulation of macrophage derived foam cell differentiation	biological_process	8	2	0.0740741	81	27	16586	Csa3M446120.1,Csa6M363020.1	15.1678	0.00763902	0.281341
GO:0007183	SMAD protein complex assembly	biological_process	8	2	0.0740741	81	27	16586	Csa3M178550.1,Csa3M604110.1	15.1678	0.00763902	0.281341
GO:0006586	indolalkylamine metabolic process	biological_process	7	6	0.222222	1113	27	16586	Csa3M178550.1,Csa3M604110.1,Csa3M826660.1,Csa3M852590.1,Csa5M593440.1,Csa5M602730.1	3.31157	0.00787272	0.281341
GO:0040040	thermosensory behavior	biological_process	5	3	0.111111	259	27	16586	Csa3M852590.1,Csa5M593440.1,Csa6M363020.1	7.1154	0.00834642	0.281341
GO:0042402	cellular biogenic amine catabolic process	biological_process	7	7	0.259259	1499	27	16586	Csa3M178550.1,Csa3M604110.1,Csa3M826660.1,Csa3M852590.1,Csa5M593440.1,Csa7M043050.1,Csa7M061710.1	2.86863	0.00857032	0.281341
GO:0010875	positive regulation of cholesterol efflux	biological_process	10	2	0.0740741	86	27	16586	Csa3M446120.1,Csa6M363020.1	14.286	0.00857454	0.281341
GO:0009808	lignin metabolic process	biological_process	5	5	0.185185	801	27	16586	Csa3M446120.1,Csa3M852590.1,Csa3M874320.1,Csa5M593440.1,Csa6M507520.1	3.83456	0.00863542	0.281341
GO:0000302	response to reactive oxygen species	biological_process	4	13	0.481481	4202	27	16586	Csa1M589140.1,Csa2M004720.1,Csa3M178550.1,Csa3M446120.1,Csa3M604110.1,Csa3M852590.1,Csa4M001970.1,Csa5M593440.1,Csa6M363020.1,Csa7M043050.1,Csa7M061710.1,Csa7M067430.1,Csa7M312930.1	1.90049	0.00869915	0.281341
GO:0042435	indole-containing compound biosynthetic process	biological_process	5	7	0.259259	1508	27	16586	Csa3M178550.1,Csa3M604110.1,Csa3M826660.1,Csa3M852590.1,Csa5M593440.1,Csa5M602730.1,Csa7M061710.1	2.85151	0.00884897	0.281341
GO:0009737	response to abscisic acid stimulus	biological_process	5	15	0.555556	5269	27	16586	Csa1M348440.1,Csa1M589140.1,Csa2M004720.1,Csa3M150000.1,Csa3M178550.1,Csa3M446120.1,Csa3M604110.1,Csa3M826660.1,Csa3M852590.1,Csa4M001970.1,Csa5M593440.1,Csa6M363020.1,Csa6M507520.1,Csa7M043050.1,Csa7M067430.1	1.7488	0.00887771	0.281341
GO:0052542	defense response by callose deposition	biological_process	5	7	0.259259	1511	27	16586	Csa2M352420.1,Csa3M178550.1,Csa3M446120.1,Csa3M604110.1,Csa3M852590.1,Csa5M593440.1,Csa7M067430.1	2.84585	0.00894335	0.281341
GO:0032373	positive regulation of sterol transport	biological_process	8	2	0.0740741	88	27	16586	Csa3M446120.1,Csa6M363020.1	13.9613	0.00896248	0.281341
GO:0032376	positive regulation of cholesterol transport	biological_process	9	2	0.0740741	88	27	16586	Csa3M446120.1,Csa6M363020.1	13.9613	0.00896248	0.281341
GO:0016265	death	biological_process	2	18	0.666667	7005	27	16586	Csa1M589140.1,Csa2M352420.1,Csa2M379980.1,Csa3M150000.1,Csa3M178550.1,Csa3M446120.1,Csa3M604110.1,Csa3M743950.1,Csa3M852590.1,Csa3M872740.1,Csa3M874320.1,Csa4M001970.1,Csa5M593440.1,Csa6M363020.1,Csa6M507520.1,Csa7M061710.1,Csa7M067430.1,Csa7M312930.1	1.57849	0.00902251	0.281341
GO:0008219	cell death	biological_process	3	18	0.666667	7005	27	16586	Csa1M589140.1,Csa2M352420.1,Csa2M379980.1,Csa3M150000.1,Csa3M178550.1,Csa3M446120.1,Csa3M604110.1,Csa3M743950.1,Csa3M852590.1,Csa3M872740.1,Csa3M874320.1,Csa4M001970.1,Csa5M593440.1,Csa6M363020.1,Csa6M507520.1,Csa7M061710.1,Csa7M067430.1,Csa7M312930.1	1.57849	0.00902251	0.281341
GO:0016132	brassinosteroid biosynthetic process	biological_process	7	7	0.259259	1515	27	16586	Csa1M348440.1,Csa3M446120.1,Csa3M874320.1,Csa5M593440.1,Csa6M363020.1,Csa7M061710.1,Csa7M067430.1	2.83833	0.00907036	0.281341
GO:0009310	amine catabolic process	biological_process	5	7	0.259259	1521	27	16586	Csa3M178550.1,Csa3M604110.1,Csa3M826660.1,Csa3M852590.1,Csa5M593440.1,Csa7M043050.1,Csa7M061710.1	2.82714	0.00926341	0.281341
GO:0010193	response to ozone	biological_process	5	6	0.222222	1152	27	16586	Csa3M178550.1,Csa3M446120.1,Csa3M604110.1,Csa3M852590.1,Csa7M043050.1,Csa7M067430.1	3.19946	0.00927101	0.281341
GO:0009063	cellular amino acid catabolic process	biological_process	8	7	0.259259	1523	27	16586	Csa3M178550.1,Csa3M604110.1,Csa3M826660.1,Csa3M852590.1,Csa3M874320.1,Csa5M593440.1,Csa6M517220.1	2.82342	0.00932844	0.281341
GO:0009267	cellular response to starvation	biological_process	6	13	0.481481	4239	27	16586	Csa2M379980.1,Csa3M178520.1,Csa3M178550.1,Csa3M446120.1,Csa3M604110.1,Csa3M852590.1,Csa3M874320.1,Csa4M001970.1,Csa5M593440.1,Csa6M363020.1,Csa6M517220.1,Csa7M061710.1,Csa7M067430.1	1.8839	0.0093992	0.281341
GO:0046394	carboxylic acid biosynthetic process	biological_process	7	18	0.666667	7031	27	16586	Csa1M348440.1,Csa1M589140.1,Csa3M178520.1,Csa3M178550.1,Csa3M446120.1,Csa3M604110.1,Csa3M743950.1,Csa3M826660.1,Csa3M852590.1,Csa3M872740.1,Csa4M001970.1,Csa5M593440.1,Csa5M602730.1,Csa6M507520.1,Csa6M517220.1,Csa7M043050.1,Csa7M061710.1,Csa7M067430.1	1.57265	0.00943894	0.281341
GO:0009698	phenylpropanoid metabolic process	biological_process	4	12	0.444444	3742	27	16586	Csa1M348440.1,Csa1M589140.1,Csa3M446120.1,Csa3M743950.1,Csa3M852590.1,Csa3M872740.1,Csa3M874320.1,Csa5M593440.1,Csa6M507520.1,Csa7M043050.1,Csa7M061710.1,Csa7M067430.1	1.96995	0.00951473	0.281341
GO:0044704	single-organism reproductive behavior	biological_process	4	4	0.148148	521	27	16586	Csa3M852590.1,Csa3M874320.1,Csa5M593440.1,Csa6M363020.1	4.71629	0.00951645	0.281341
GO:0016053	organic acid biosynthetic process	biological_process	5	18	0.666667	7038	27	16586	Csa1M348440.1,Csa1M589140.1,Csa3M178520.1,Csa3M178550.1,Csa3M446120.1,Csa3M604110.1,Csa3M743950.1,Csa3M826660.1,Csa3M852590.1,Csa3M872740.1,Csa4M001970.1,Csa5M593440.1,Csa5M602730.1,Csa6M507520.1,Csa6M517220.1,Csa7M043050.1,Csa7M061710.1,Csa7M067430.1	1.57109	0.00955383	0.281341
GO:0043617	cellular response to sucrose starvation	biological_process	7	1	0.037037	6	27	16586	Csa6M517220.1	102.383	0.00972907	0.281341
GO:0009401	phosphoenolpyruvate-dependent sugar phosphotransferase system	biological_process	6	1	0.037037	6	27	16586	Csa2M379980.1	102.383	0.00972907	0.281341
GO:0046690	response to tellurium ion	biological_process	4	1	0.037037	6	27	16586	Csa7M043050.1	102.383	0.00972907	0.281341
GO:0010888	negative regulation of lipid storage	biological_process	6	2	0.0740741	92	27	16586	Csa3M446120.1,Csa6M363020.1	13.3543	0.00976161	0.281341
GO:0042742	defense response to bacterium	biological_process	5	13	0.481481	4269	27	16586	Csa3M150000.1,Csa3M178550.1,Csa3M446120.1,Csa3M604110.1,Csa3M743950.1,Csa3M852590.1,Csa3M872740.1,Csa4M001970.1,Csa5M593440.1,Csa6M363020.1,Csa6M507520.1,Csa7M061710.1,Csa7M067430.1	1.87066	0.0100001	0.281341
GO:0050776	regulation of immune response	biological_process	4	14	0.518519	4798	27	16586	Csa1M589140.1,Csa2M352420.1,Csa3M178550.1,Csa3M446120.1,Csa3M604110.1,Csa3M743950.1,Csa3M852590.1,Csa3M872740.1,Csa3M874320.1,Csa4M001970.1,Csa5M593440.1,Csa6M363020.1,Csa7M061710.1,Csa7M067430.1	1.79244	0.0101307	0.281341
GO:0010477	response to sulfur dioxide	biological_process	4	2	0.0740741	94	27	16586	Csa3M852590.1,Csa5M593440.1	13.0701	0.0101727	0.281341
GO:0080135	regulation of cellular response to stress	biological_process	5	14	0.518519	4804	27	16586	Csa1M589140.1,Csa2M352420.1,Csa3M178550.1,Csa3M446120.1,Csa3M604110.1,Csa3M743950.1,Csa3M852590.1,Csa3M872740.1,Csa3M874320.1,Csa4M001970.1,Csa5M593440.1,Csa6M363020.1,Csa7M061710.1,Csa7M067430.1	1.79021	0.01025	0.281341
GO:0051894	positive regulation of focal adhesion assembly	biological_process	9	2	0.0740741	95	27	16586	Csa3M178550.1,Csa3M604110.1	12.9326	0.0103811	0.281341
GO:1901890	positive regulation of cell junction assembly	biological_process	6	2	0.0740741	95	27	16586	Csa3M178550.1,Csa3M604110.1	12.9326	0.0103811	0.281341
GO:0032412	regulation of ion transmembrane transporter activity	biological_process	9	7	0.259259	1560	27	16586	Csa3M178550.1,Csa3M446120.1,Csa3M604110.1,Csa3M874320.1,Csa6M363020.1,Csa7M061710.1,Csa7M067430.1	2.75646	0.0105942	0.281341
GO:0018917	fluorene metabolic process	biological_process	4	2	0.0740741	98	27	16586	Csa3M852590.1,Csa5M593440.1	12.5367	0.0110177	0.281341
GO:0043069	negative regulation of programmed cell death	biological_process	6	12	0.444444	3814	27	16586	Csa1M589140.1,Csa2M352420.1,Csa3M178550.1,Csa3M446120.1,Csa3M604110.1,Csa3M743950.1,Csa3M872740.1,Csa4M001970.1,Csa6M363020.1,Csa7M061710.1,Csa7M067430.1,Csa7M312930.1	1.93276	0.0111156	0.281341
GO:0005976	polysaccharide metabolic process	biological_process	4	15	0.555556	5396	27	16586	Csa1M348440.1,Csa2M379980.1,Csa3M178550.1,Csa3M446120.1,Csa3M604110.1,Csa3M826660.1,Csa3M852590.1,Csa3M874320.1,Csa4M001970.1,Csa5M593440.1,Csa5M602730.1,Csa6M363020.1,Csa6M507520.1,Csa7M061710.1,Csa7M067430.1	1.70764	0.0112681	0.281341
GO:0022898	regulation of transmembrane transporter activity	biological_process	7	7	0.259259	1579	27	16586	Csa3M178550.1,Csa3M446120.1,Csa3M604110.1,Csa3M874320.1,Csa6M363020.1,Csa7M061710.1,Csa7M067430.1	2.72329	0.0112919	0.281341
GO:0044711	single-organism biosynthetic process	biological_process	3	20	0.740741	8413	27	16586	Csa1M348440.1,Csa1M589140.1,Csa3M178520.1,Csa3M178550.1,Csa3M446120.1,Csa3M604110.1,Csa3M743950.1,Csa3M826660.1,Csa3M852590.1,Csa3M872740.1,Csa3M874320.1,Csa4M001970.1,Csa5M593440.1,Csa5M602730.1,Csa6M363020.1,Csa6M507520.1,Csa6M517220.1,Csa7M043050.1,Csa7M061710.1,Csa7M067430.1	1.46035	0.0116128	0.281341
GO:0006950	response to stress	biological_process	2	25	0.925926	12090	27	16586	Csa1M348440.1,Csa1M589140.1,Csa2M004720.1,Csa2M352420.1,Csa2M379980.1,Csa3M150000.1,Csa3M178520.1,Csa3M178550.1,Csa3M446120.1,Csa3M604110.1,Csa3M743950.1,Csa3M826660.1,Csa3M852590.1,Csa3M872740.1,Csa3M874320.1,Csa4M001970.1,Csa5M593440.1,Csa5M602730.1,Csa6M363020.1,Csa6M507520.1,Csa6M517220.1,Csa7M043050.1,Csa7M061710.1,Csa7M067430.1,Csa7M312930.1	1.27026	0.0116345	0.281341
GO:0044710	single-organism metabolic process	biological_process	2	25	0.925926	12092	27	16586	Csa1M348440.1,Csa1M589140.1,Csa2M004720.1,Csa2M352420.1,Csa2M379980.1,Csa3M150000.1,Csa3M178520.1,Csa3M178550.1,Csa3M446120.1,Csa3M604110.1,Csa3M743950.1,Csa3M826660.1,Csa3M852590.1,Csa3M872740.1,Csa3M874320.1,Csa4M001970.1,Csa5M593440.1,Csa5M602730.1,Csa6M363020.1,Csa6M507520.1,Csa6M517220.1,Csa7M043050.1,Csa7M061710.1,Csa7M067430.1,Csa7M312930.1	1.27005	0.0116738	0.281341
GO:0010114	response to red light	biological_process	6	5	0.185185	863	27	16586	Csa1M589140.1,Csa3M178550.1,Csa3M604110.1,Csa3M852590.1,Csa5M593440.1	3.55907	0.0117059	0.281341
GO:0042445	hormone metabolic process	biological_process	4	12	0.444444	3842	27	16586	Csa1M348440.1,Csa3M178550.1,Csa3M446120.1,Csa3M604110.1,Csa3M826660.1,Csa3M852590.1,Csa3M874320.1,Csa5M593440.1,Csa5M602730.1,Csa6M363020.1,Csa7M061710.1,Csa7M067430.1	1.91868	0.0117939	0.281341
GO:0009867	jasmonic acid mediated signaling pathway	biological_process	8	11	0.407407	3352	27	16586	Csa1M589140.1,Csa2M352420.1,Csa3M178550.1,Csa3M446120.1,Csa3M604110.1,Csa3M743950.1,Csa3M852590.1,Csa3M872740.1,Csa4M001970.1,Csa5M593440.1,Csa7M067430.1	2.01589	0.0118044	0.281341
GO:0030104	water homeostasis	biological_process	5	5	0.185185	866	27	16586	Csa3M446120.1,Csa3M852590.1,Csa5M593440.1,Csa7M043050.1,Csa7M067430.1	3.54675	0.0118713	0.281341
GO:0032352	positive regulation of hormone metabolic process	biological_process	6	3	0.111111	295	27	16586	Csa3M852590.1,Csa5M593440.1,Csa5M602730.1	6.24708	0.0118806	0.281341
GO:0006697	ecdysone biosynthetic process	biological_process	8	2	0.0740741	102	27	16586	Csa3M852590.1,Csa5M593440.1	12.045	0.0118927	0.281341
GO:0045456	ecdysteroid biosynthetic process	biological_process	7	2	0.0740741	102	27	16586	Csa3M852590.1,Csa5M593440.1	12.045	0.0118927	0.281341
GO:0010360	negative regulation of anion channel activity	biological_process	13	2	0.0740741	102	27	16586	Csa3M178550.1,Csa3M604110.1	12.045	0.0118927	0.281341
GO:0006569	tryptophan catabolic process	biological_process	10	5	0.185185	868	27	16586	Csa3M178550.1,Csa3M604110.1,Csa3M826660.1,Csa3M852590.1,Csa5M593440.1	3.53857	0.0119824	0.281341
GO:0046218	indolalkylamine catabolic process	biological_process	8	5	0.185185	868	27	16586	Csa3M178550.1,Csa3M604110.1,Csa3M826660.1,Csa3M852590.1,Csa5M593440.1	3.53857	0.0119824	0.281341
GO:0009308	amine metabolic process	biological_process	4	13	0.481481	4360	27	16586	Csa3M178550.1,Csa3M446120.1,Csa3M604110.1,Csa3M826660.1,Csa3M852590.1,Csa3M874320.1,Csa4M001970.1,Csa5M593440.1,Csa5M602730.1,Csa6M363020.1,Csa7M043050.1,Csa7M061710.1,Csa7M067430.1	1.83162	0.0120173	0.281341
GO:0044550	secondary metabolite biosynthetic process	biological_process	4	13	0.481481	4362	27	16586	Csa1M348440.1,Csa1M589140.1,Csa3M178520.1,Csa3M446120.1,Csa3M743950.1,Csa3M852590.1,Csa3M872740.1,Csa3M874320.1,Csa5M593440.1,Csa5M602730.1,Csa6M507520.1,Csa7M061710.1,Csa7M067430.1	1.83078	0.0120651	0.281341
GO:0032409	regulation of transporter activity	biological_process	5	7	0.259259	1603	27	16586	Csa3M178550.1,Csa3M446120.1,Csa3M604110.1,Csa3M874320.1,Csa6M363020.1,Csa7M061710.1,Csa7M067430.1	2.68252	0.0122212	0.281341
GO:0030001	metal ion transport	biological_process	7	14	0.518519	4899	27	16586	Csa1M348440.1,Csa1M589140.1,Csa2M379980.1,Csa3M178550.1,Csa3M446120.1,Csa3M604110.1,Csa3M852590.1,Csa3M874320.1,Csa4M001970.1,Csa5M593440.1,Csa6M363020.1,Csa6M507520.1,Csa7M061710.1,Csa7M067430.1	1.75549	0.0122981	0.281341
GO:0009758	carbohydrate utilization	biological_process	2	2	0.0740741	104	27	16586	Csa3M178550.1,Csa3M604110.1	11.8134	0.0123414	0.281341
GO:0050810	regulation of steroid biosynthetic process	biological_process	7	4	0.148148	564	27	16586	Csa3M446120.1,Csa3M852590.1,Csa5M593440.1,Csa6M363020.1	4.35671	0.0124711	0.281341
GO:0019216	regulation of lipid metabolic process	biological_process	5	8	0.296296	2023	27	16586	Csa2M004720.1,Csa3M178550.1,Csa3M446120.1,Csa3M604110.1,Csa3M852590.1,Csa4M001970.1,Csa5M593440.1,Csa6M363020.1	2.42925	0.0126589	0.281341
GO:0031669	cellular response to nutrient levels	biological_process	5	13	0.481481	4391	27	16586	Csa2M379980.1,Csa3M178520.1,Csa3M178550.1,Csa3M446120.1,Csa3M604110.1,Csa3M852590.1,Csa3M874320.1,Csa4M001970.1,Csa5M593440.1,Csa6M363020.1,Csa6M517220.1,Csa7M061710.1,Csa7M067430.1	1.81869	0.0127755	0.281341
GO:0016129	phytosteroid biosynthetic process	biological_process	6	7	0.259259	1617	27	16586	Csa1M348440.1,Csa3M446120.1,Csa3M874320.1,Csa5M593440.1,Csa6M363020.1,Csa7M061710.1,Csa7M067430.1	2.65929	0.0127888	0.281341
GO:0006979	response to oxidative stress	biological_process	3	15	0.555556	5466	27	16586	Csa1M348440.1,Csa1M589140.1,Csa2M004720.1,Csa2M352420.1,Csa3M178550.1,Csa3M446120.1,Csa3M604110.1,Csa3M852590.1,Csa4M001970.1,Csa5M593440.1,Csa6M363020.1,Csa7M043050.1,Csa7M061710.1,Csa7M067430.1,Csa7M312930.1	1.68577	0.012799	0.281341
GO:0071395	cellular response to jasmonic acid stimulus	biological_process	7	11	0.407407	3389	27	16586	Csa1M589140.1,Csa2M352420.1,Csa3M178550.1,Csa3M446120.1,Csa3M604110.1,Csa3M743950.1,Csa3M852590.1,Csa3M872740.1,Csa4M001970.1,Csa5M593440.1,Csa7M067430.1	1.99388	0.0128152	0.281341
GO:0010359	regulation of anion channel activity	biological_process	12	6	0.222222	1235	27	16586	Csa3M178550.1,Csa3M446120.1,Csa3M604110.1,Csa3M874320.1,Csa7M061710.1,Csa7M067430.1	2.98444	0.0128362	0.281341
GO:0060548	negative regulation of cell death	biological_process	5	12	0.444444	3887	27	16586	Csa1M589140.1,Csa2M352420.1,Csa3M178550.1,Csa3M446120.1,Csa3M604110.1,Csa3M743950.1,Csa3M872740.1,Csa4M001970.1,Csa6M363020.1,Csa7M061710.1,Csa7M067430.1,Csa7M312930.1	1.89646	0.0129533	0.281341
GO:0006811	ion transport	biological_process	5	17	0.62963	6619	27	16586	Csa1M348440.1,Csa1M589140.1,Csa2M352420.1,Csa2M379980.1,Csa3M178550.1,Csa3M446120.1,Csa3M604110.1,Csa3M852590.1,Csa3M874320.1,Csa4M001970.1,Csa5M593440.1,Csa5M602730.1,Csa6M363020.1,Csa6M507520.1,Csa7M043050.1,Csa7M061710.1,Csa7M067430.1	1.57774	0.0129775	0.281341
GO:0033331	ent-kaurene metabolic process	biological_process	7	2	0.0740741	107	27	16586	Csa3M852590.1,Csa5M593440.1	11.4822	0.0130282	0.281341
GO:0045777	positive regulation of blood pressure	biological_process	7	2	0.0740741	107	27	16586	Csa3M874320.1,Csa5M593440.1	11.4822	0.0130282	0.281341
GO:0010241	ent-kaurene oxidation to kaurenoic acid	biological_process	8	2	0.0740741	107	27	16586	Csa3M852590.1,Csa5M593440.1	11.4822	0.0130282	0.281341
GO:0009411	response to UV	biological_process	5	11	0.407407	3409	27	16586	Csa1M589140.1,Csa3M743950.1,Csa3M826660.1,Csa3M852590.1,Csa3M872740.1,Csa4M001970.1,Csa5M593440.1,Csa5M602730.1,Csa6M363020.1,Csa6M507520.1,Csa7M067430.1	1.98218	0.0133894	0.281341
GO:0010029	regulation of seed germination	biological_process	7	5	0.185185	893	27	16586	Csa1M589140.1,Csa2M352420.1,Csa3M178550.1,Csa3M604110.1,Csa4M001970.1	3.43951	0.0134331	0.281341
GO:0044092	negative regulation of molecular function	biological_process	3	11	0.407407	3414	27	16586	Csa3M178520.1,Csa3M178550.1,Csa3M604110.1,Csa3M743950.1,Csa3M852590.1,Csa3M872740.1,Csa3M874320.1,Csa5M593440.1,Csa6M363020.1,Csa6M507520.1,Csa7M067430.1	1.97928	0.0135361	0.281341
GO:0019748	secondary metabolic process	biological_process	3	15	0.555556	5500	27	16586	Csa1M348440.1,Csa1M589140.1,Csa3M178520.1,Csa3M446120.1,Csa3M743950.1,Csa3M852590.1,Csa3M872740.1,Csa3M874320.1,Csa4M001970.1,Csa5M593440.1,Csa5M602730.1,Csa6M507520.1,Csa7M043050.1,Csa7M061710.1,Csa7M067430.1	1.67535	0.0136023	0.281341
GO:0040021	hermaphrodite germ-line sex determination	biological_process	6	2	0.0740741	110	27	16586	Csa3M178550.1,Csa3M604110.1	11.169	0.0137314	0.281341
GO:0006775	fat-soluble vitamin metabolic process	biological_process	5	3	0.111111	313	27	16586	Csa3M852590.1,Csa5M593440.1,Csa6M363020.1	5.88782	0.0139265	0.281341
GO:0030243	cellulose metabolic process	biological_process	8	7	0.259259	1644	27	16586	Csa1M348440.1,Csa2M379980.1,Csa3M178550.1,Csa3M446120.1,Csa3M604110.1,Csa6M507520.1,Csa7M067430.1	2.61562	0.0139381	0.281341
GO:0009605	response to external stimulus	biological_process	2	18	0.666667	7269	27	16586	Csa1M589140.1,Csa2M352420.1,Csa2M379980.1,Csa3M178520.1,Csa3M178550.1,Csa3M446120.1,Csa3M604110.1,Csa3M826660.1,Csa3M852590.1,Csa3M874320.1,Csa4M001970.1,Csa5M593440.1,Csa5M602730.1,Csa6M363020.1,Csa6M507520.1,Csa6M517220.1,Csa7M061710.1,Csa7M067430.1	1.52116	0.0140753	0.281341
GO:0071705	nitrogen compound transport	biological_process	4	16	0.592593	6088	27	16586	Csa1M348440.1,Csa2M352420.1,Csa2M379980.1,Csa3M178550.1,Csa3M446120.1,Csa3M604110.1,Csa3M852590.1,Csa3M874320.1,Csa4M001970.1,Csa5M593440.1,Csa5M602730.1,Csa6M363020.1,Csa6M507520.1,Csa7M043050.1,Csa7M061710.1,Csa7M067430.1	1.61444	0.0141614	0.281341
GO:0016098	monoterpenoid metabolic process	biological_process	7	3	0.111111	318	27	16586	Csa3M852590.1,Csa3M874320.1,Csa5M593440.1	5.79525	0.0145285	0.281341
GO:0009862	systemic acquired resistance, salicylic acid mediated signaling pathway	biological_process	9	10	0.37037	2969	27	16586	Csa3M178550.1,Csa3M446120.1,Csa3M604110.1,Csa3M743950.1,Csa3M852590.1,Csa3M872740.1,Csa3M874320.1,Csa4M001970.1,Csa5M593440.1,Csa7M067430.1	2.06903	0.0145419	0.281341
GO:0070982	L-asparagine metabolic process	biological_process	10	1	0.037037	9	27	16586	Csa6M517220.1	68.2551	0.0145594	0.281341
GO:0070981	L-asparagine biosynthetic process	biological_process	11	1	0.037037	9	27	16586	Csa6M517220.1	68.2551	0.0145594	0.281341
GO:0016131	brassinosteroid metabolic process	biological_process	6	7	0.259259	1658	27	16586	Csa1M348440.1,Csa3M446120.1,Csa3M874320.1,Csa5M593440.1,Csa6M363020.1,Csa7M061710.1,Csa7M067430.1	2.59353	0.0145631	0.281341
GO:0043269	regulation of ion transport	biological_process	6	10	0.37037	2973	27	16586	Csa1M589140.1,Csa3M178550.1,Csa3M446120.1,Csa3M604110.1,Csa3M874320.1,Csa5M593440.1,Csa6M363020.1,Csa7M043050.1,Csa7M061710.1,Csa7M067430.1	2.06625	0.0146762	0.281341
GO:1901565	organonitrogen compound catabolic process	biological_process	4	15	0.555556	5546	27	16586	Csa2M352420.1,Csa3M178550.1,Csa3M446120.1,Csa3M604110.1,Csa3M826660.1,Csa3M852590.1,Csa3M874320.1,Csa5M593440.1,Csa6M363020.1,Csa6M507520.1,Csa6M517220.1,Csa7M043050.1,Csa7M061710.1,Csa7M067430.1,Csa7M312930.1	1.66146	0.0147548	0.281341
GO:0033261	regulation of S phase	biological_process	8	4	0.148148	594	27	16586	Csa3M178550.1,Csa3M604110.1,Csa3M852590.1,Csa5M593440.1	4.13668	0.0148496	0.281341
GO:0060558	regulation of calcidiol 1-monooxygenase activity	biological_process	8	2	0.0740741	115	27	16586	Csa5M593440.1,Csa6M363020.1	10.6834	0.0149395	0.281341
GO:0018979	trichloroethylene metabolic process	biological_process	9	2	0.0740741	115	27	16586	Csa3M852590.1,Csa5M593440.1	10.6834	0.0149395	0.281341
GO:0010956	negative regulation of calcidiol 1-monooxygenase activity	biological_process	9	2	0.0740741	115	27	16586	Csa5M593440.1,Csa6M363020.1	10.6834	0.0149395	0.281341
GO:0090420	naphthalene-containing compound metabolic process	biological_process	4	2	0.0740741	115	27	16586	Csa3M852590.1,Csa5M593440.1	10.6834	0.0149395	0.281341
GO:0018931	naphthalene metabolic process	biological_process	5	2	0.0740741	115	27	16586	Csa3M852590.1,Csa5M593440.1	10.6834	0.0149395	0.281341
GO:0009074	aromatic amino acid family catabolic process	biological_process	9	5	0.185185	918	27	16586	Csa3M178550.1,Csa3M604110.1,Csa3M826660.1,Csa3M852590.1,Csa5M593440.1	3.34584	0.0150002	0.281341
GO:0042368	vitamin D biosynthetic process	biological_process	7	2	0.0740741	116	27	16586	Csa5M593440.1,Csa6M363020.1	10.5913	0.0151865	0.281341
GO:0018933	nicotine metabolic process	biological_process	5	2	0.0740741	116	27	16586	Csa3M852590.1,Csa5M593440.1	10.5913	0.0151865	0.281341
GO:0048252	lauric acid metabolic process	biological_process	10	2	0.0740741	117	27	16586	Csa3M852590.1,Csa5M593440.1	10.5008	0.0154352	0.281341
GO:0097295	morphine biosynthetic process	biological_process	7	2	0.0740741	119	27	16586	Csa3M852590.1,Csa5M593440.1	10.3243	0.0159379	0.281341
GO:0097305	response to alcohol	biological_process	4	16	0.592593	6162	27	16586	Csa1M348440.1,Csa1M589140.1,Csa2M004720.1,Csa3M150000.1,Csa3M178550.1,Csa3M446120.1,Csa3M604110.1,Csa3M826660.1,Csa3M852590.1,Csa3M874320.1,Csa4M001970.1,Csa5M593440.1,Csa6M363020.1,Csa6M507520.1,Csa7M043050.1,Csa7M067430.1	1.59506	0.0160506	0.281341
GO:0080037	negative regulation of cytokinin mediated signaling pathway	biological_process	10	1	0.037037	10	27	16586	Csa7M067430.1	61.4296	0.0161644	0.281341
GO:0042369	vitamin D catabolic process	biological_process	7	2	0.0740741	120	27	16586	Csa3M852590.1,Csa5M593440.1	10.2383	0.0161919	0.281341
GO:0002237	response to molecule of bacterial origin	biological_process	5	8	0.296296	2116	27	16586	Csa3M178550.1,Csa3M446120.1,Csa3M604110.1,Csa3M852590.1,Csa3M874320.1,Csa5M593440.1,Csa6M363020.1,Csa7M067430.1	2.32248	0.0163777	0.281341
GO:0071615	oxidative deethylation	biological_process	4	2	0.0740741	121	27	16586	Csa3M852590.1,Csa5M593440.1	10.1537	0.0164477	0.281341
GO:0051188	cofactor biosynthetic process	biological_process	4	7	0.259259	1702	27	16586	Csa1M589140.1,Csa3M178520.1,Csa3M178550.1,Csa3M604110.1,Csa3M852590.1,Csa5M593440.1,Csa6M363020.1	2.52648	0.0166613	0.281341
GO:0032769	negative regulation of monooxygenase activity	biological_process	7	2	0.0740741	122	27	16586	Csa5M593440.1,Csa6M363020.1	10.0704	0.0167052	0.281341
GO:0015711	organic anion transport	biological_process	7	11	0.407407	3516	27	16586	Csa2M352420.1,Csa2M379980.1,Csa3M446120.1,Csa3M874320.1,Csa4M001970.1,Csa5M593440.1,Csa5M602730.1,Csa6M363020.1,Csa7M043050.1,Csa7M061710.1,Csa7M067430.1	1.92186	0.0168148	0.281341
GO:0061298	retina vasculature development in camera-type eye	biological_process	10	2	0.0740741	123	27	16586	Csa2M379980.1,Csa3M852590.1	9.98856	0.0169644	0.281341
GO:0061041	regulation of wound healing	biological_process	5	4	0.148148	619	27	16586	Csa3M178520.1,Csa3M852590.1,Csa5M593440.1,Csa6M363020.1	3.9696	0.01704	0.281341
GO:0042214	terpene metabolic process	biological_process	6	3	0.111111	341	27	16586	Csa3M852590.1,Csa3M874320.1,Csa5M593440.1	5.40437	0.0174878	0.281341
GO:0033865	nucleoside bisphosphate metabolic process	biological_process	7	2	0.0740741	125	27	16586	Csa3M178520.1,Csa6M363020.1	9.82874	0.017488	0.281341
GO:0034032	purine nucleoside bisphosphate metabolic process	biological_process	8	2	0.0740741	125	27	16586	Csa3M178520.1,Csa6M363020.1	9.82874	0.017488	0.281341
GO:0033875	ribonucleoside bisphosphate metabolic process	biological_process	8	2	0.0740741	125	27	16586	Csa3M178520.1,Csa6M363020.1	9.82874	0.017488	0.281341
GO:0002831	regulation of response to biotic stimulus	biological_process	4	7	0.259259	1719	27	16586	Csa1M589140.1,Csa3M178550.1,Csa3M604110.1,Csa3M852590.1,Csa5M593440.1,Csa6M363020.1,Csa7M067430.1	2.5015	0.017528	0.281341
GO:0009617	response to bacterium	biological_process	4	14	0.518519	5100	27	16586	Csa3M150000.1,Csa3M178550.1,Csa3M446120.1,Csa3M604110.1,Csa3M743950.1,Csa3M852590.1,Csa3M872740.1,Csa3M874320.1,Csa4M001970.1,Csa5M593440.1,Csa6M363020.1,Csa6M507520.1,Csa7M061710.1,Csa7M067430.1	1.6863	0.0177412	0.281341
GO:0000001	mitochondrion inheritance	biological_process	7	2	0.0740741	126	27	16586	Csa3M178550.1,Csa3M604110.1	9.75073	0.0177524	0.281341
GO:0042371	vitamin K biosynthetic process	biological_process	7	2	0.0740741	127	27	16586	Csa3M852590.1,Csa5M593440.1	9.67396	0.0180185	0.281341
GO:0000162	tryptophan biosynthetic process	biological_process	10	3	0.111111	345	27	16586	Csa3M852590.1,Csa5M593440.1,Csa5M602730.1	5.34171	0.0180346	0.281341
GO:0042375	quinone cofactor metabolic process	biological_process	4	3	0.111111	346	27	16586	Csa3M852590.1,Csa3M874320.1,Csa5M593440.1	5.32627	0.0181728	0.281341
GO:0000084	S phase of mitotic cell cycle	biological_process	8	5	0.185185	964	27	16586	Csa3M178550.1,Csa3M604110.1,Csa3M852590.1,Csa5M593440.1,Csa6M363020.1	3.18618	0.0182011	0.281341
GO:0046344	ecdysteroid catabolic process	biological_process	7	2	0.0740741	128	27	16586	Csa3M852590.1,Csa5M593440.1	9.59838	0.0182863	0.281341
GO:0035074	pupation	biological_process	7	2	0.0740741	128	27	16586	Csa3M852590.1,Csa5M593440.1	9.59838	0.0182863	0.281341
GO:0051273	beta-glucan metabolic process	biological_process	7	7	0.259259	1739	27	16586	Csa1M348440.1,Csa2M379980.1,Csa3M178550.1,Csa3M446120.1,Csa3M604110.1,Csa6M507520.1,Csa7M067430.1	2.47273	0.0185892	0.281341
GO:0051196	regulation of coenzyme metabolic process	biological_process	6	2	0.0740741	130	27	16586	Csa3M178550.1,Csa3M604110.1	9.45071	0.018827	0.281341
GO:0051716	cellular response to stimulus	biological_process	3	24	0.888889	11570	27	16586	Csa1M348440.1,Csa1M589140.1,Csa2M004720.1,Csa2M352420.1,Csa2M379980.1,Csa3M178520.1,Csa3M178550.1,Csa3M446120.1,Csa3M604110.1,Csa3M743950.1,Csa3M826660.1,Csa3M852590.1,Csa3M872740.1,Csa3M874320.1,Csa4M001970.1,Csa5M593440.1,Csa5M602730.1,Csa6M363020.1,Csa6M507520.1,Csa6M517220.1,Csa7M043050.1,Csa7M061710.1,Csa7M067430.1,Csa7M312930.1	1.27425	0.0188978	0.281341
GO:0016123	xanthophyll biosynthetic process	biological_process	10	2	0.0740741	131	27	16586	Csa3M852590.1,Csa5M593440.1	9.37857	0.0190999	0.281341
GO:0052545	callose localization	biological_process	4	7	0.259259	1749	27	16586	Csa2M352420.1,Csa3M178550.1,Csa3M446120.1,Csa3M604110.1,Csa3M852590.1,Csa5M593440.1,Csa7M067430.1	2.45859	0.0191368	0.281341
GO:2001295	malonyl-CoA biosynthetic process	biological_process	12	1	0.037037	12	27	16586	Csa3M178520.1	51.1914	0.019367	0.281341
GO:0003095	pressure natriuresis	biological_process	10	2	0.0740741	132	27	16586	Csa3M852590.1,Csa5M593440.1	9.30752	0.0193745	0.281341
GO:0009817	defense response to fungus, incompatible interaction	biological_process	6	5	0.185185	982	27	16586	Csa3M446120.1,Csa3M743950.1,Csa3M872740.1,Csa6M507520.1,Csa7M067430.1	3.12778	0.0195698	0.281341
GO:0045138	tail tip morphogenesis	biological_process	4	2	0.0740741	133	27	16586	Csa3M178550.1,Csa3M604110.1	9.23754	0.0196507	0.281341
GO:0042363	fat-soluble vitamin catabolic process	biological_process	6	2	0.0740741	133	27	16586	Csa3M852590.1,Csa5M593440.1	9.23754	0.0196507	0.281341
GO:0009611	response to wounding	biological_process	3	14	0.518519	5161	27	16586	Csa1M348440.1,Csa1M589140.1,Csa2M352420.1,Csa3M178520.1,Csa3M178550.1,Csa3M446120.1,Csa3M604110.1,Csa3M852590.1,Csa3M874320.1,Csa4M001970.1,Csa5M593440.1,Csa6M363020.1,Csa6M507520.1,Csa7M067430.1	1.66637	0.0197315	0.281341
GO:0016128	phytosteroid metabolic process	biological_process	5	7	0.259259	1760	27	16586	Csa1M348440.1,Csa3M446120.1,Csa3M874320.1,Csa5M593440.1,Csa6M363020.1,Csa7M061710.1,Csa7M067430.1	2.44322	0.0197525	0.281341
GO:0036100	leukotriene catabolic process	biological_process	11	2	0.0740741	135	27	16586	Csa3M852590.1,Csa5M593440.1	9.10069	0.0202082	0.281341
GO:0036101	leukotriene B4 catabolic process	biological_process	12	2	0.0740741	135	27	16586	Csa3M852590.1,Csa5M593440.1	9.10069	0.0202082	0.281341
GO:1901523	icosanoid catabolic process	biological_process	8	2	0.0740741	135	27	16586	Csa3M852590.1,Csa5M593440.1	9.10069	0.0202082	0.281341
GO:0036102	leukotriene B4 metabolic process	biological_process	11	2	0.0740741	135	27	16586	Csa3M852590.1,Csa5M593440.1	9.10069	0.0202082	0.281341
GO:1901569	fatty acid derivative catabolic process	biological_process	4	2	0.0740741	135	27	16586	Csa3M852590.1,Csa5M593440.1	9.10069	0.0202082	0.281341
GO:0034220	ion transmembrane transport	biological_process	6	10	0.37037	3118	27	16586	Csa2M379980.1,Csa3M178550.1,Csa3M446120.1,Csa3M604110.1,Csa3M874320.1,Csa5M602730.1,Csa6M363020.1,Csa7M043050.1,Csa7M061710.1,Csa7M067430.1	1.97016	0.0202312	0.281341
GO:0006826	iron ion transport	biological_process	9	8	0.296296	2199	27	16586	Csa1M589140.1,Csa2M379980.1,Csa3M178550.1,Csa3M446120.1,Csa3M604110.1,Csa3M874320.1,Csa7M061710.1,Csa7M067430.1	2.23482	0.0203355	0.281341
GO:0051781	positive regulation of cell division	biological_process	5	4	0.148148	657	27	16586	Csa3M852590.1,Csa5M593440.1,Csa6M507520.1,Csa7M067430.1	3.74001	0.0207452	0.281341
GO:0046219	indolalkylamine biosynthetic process	biological_process	8	3	0.111111	364	27	16586	Csa3M852590.1,Csa5M593440.1,Csa5M602730.1	5.06288	0.0207627	0.281341
GO:0009723	response to ethylene stimulus	biological_process	5	11	0.407407	3627	27	16586	Csa1M589140.1,Csa2M004720.1,Csa2M352420.1,Csa3M178550.1,Csa3M446120.1,Csa3M604110.1,Csa3M852590.1,Csa4M001970.1,Csa5M593440.1,Csa6M507520.1,Csa7M067430.1	1.86304	0.0210555	0.281341
GO:0019341	dibenzo-p-dioxin catabolic process	biological_process	8	2	0.0740741	138	27	16586	Csa3M852590.1,Csa5M593440.1	8.90284	0.0210568	0.281341
GO:0051354	negative regulation of oxidoreductase activity	biological_process	6	2	0.0740741	139	27	16586	Csa5M593440.1,Csa6M363020.1	8.8388	0.021343	0.281341
GO:0031347	regulation of defense response	biological_process	5	14	0.518519	5207	27	16586	Csa1M589140.1,Csa2M352420.1,Csa3M178550.1,Csa3M446120.1,Csa3M604110.1,Csa3M743950.1,Csa3M852590.1,Csa3M872740.1,Csa3M874320.1,Csa4M001970.1,Csa5M593440.1,Csa6M363020.1,Csa7M061710.1,Csa7M067430.1	1.65165	0.0213476	0.281341
GO:0070561	vitamin D receptor signaling pathway	biological_process	9	2	0.0740741	140	27	16586	Csa3M852590.1,Csa5M593440.1	8.77566	0.0216308	0.281341
GO:0060137	maternal process involved in parturition	biological_process	5	2	0.0740741	140	27	16586	Csa3M852590.1,Csa5M593440.1	8.77566	0.0216308	0.281341
GO:0006952	defense response	biological_process	3	19	0.703704	8168	27	16586	Csa1M348440.1,Csa1M589140.1,Csa2M352420.1,Csa3M150000.1,Csa3M178550.1,Csa3M446120.1,Csa3M604110.1,Csa3M743950.1,Csa3M826660.1,Csa3M852590.1,Csa3M872740.1,Csa3M874320.1,Csa4M001970.1,Csa5M593440.1,Csa5M602730.1,Csa6M363020.1,Csa6M507520.1,Csa7M061710.1,Csa7M067430.1	1.42895	0.0216419	0.281341
GO:0051320	S phase	biological_process	7	5	0.185185	1008	27	16586	Csa3M178550.1,Csa3M604110.1,Csa3M852590.1,Csa5M593440.1,Csa6M363020.1	3.0471	0.0216661	0.281341
GO:0022900	electron transport chain	biological_process	4	6	0.222222	1386	27	16586	Csa1M348440.1,Csa3M178550.1,Csa3M604110.1,Csa3M852590.1,Csa3M874320.1,Csa5M593440.1	2.65929	0.0216771	0.281341
GO:0071272	morphine metabolic process	biological_process	6	2	0.0740741	142	27	16586	Csa3M852590.1,Csa5M593440.1	8.65206	0.0222113	0.281341
GO:0009642	response to light intensity	biological_process	5	9	0.333333	2689	27	16586	Csa1M348440.1,Csa2M004720.1,Csa2M352420.1,Csa3M178550.1,Csa3M604110.1,Csa4M001970.1,Csa6M517220.1,Csa7M067430.1,Csa7M312930.1	2.05603	0.0222392	0.281341
GO:0042343	indole glucosinolate metabolic process	biological_process	7	3	0.111111	374	27	16586	Csa3M446120.1,Csa3M852590.1,Csa5M593440.1	4.92751	0.0222856	0.281341
GO:1901701	cellular response to oxygen-containing compound	biological_process	5	17	0.62963	6957	27	16586	Csa1M348440.1,Csa1M589140.1,Csa2M352420.1,Csa3M178550.1,Csa3M446120.1,Csa3M604110.1,Csa3M743950.1,Csa3M826660.1,Csa3M852590.1,Csa3M872740.1,Csa3M874320.1,Csa4M001970.1,Csa5M593440.1,Csa6M363020.1,Csa7M043050.1,Csa7M061710.1,Csa7M067430.1	1.50108	0.0223807	0.281341
GO:0002682	regulation of immune system process	biological_process	3	14	0.518519	5238	27	16586	Csa1M589140.1,Csa2M352420.1,Csa3M178550.1,Csa3M446120.1,Csa3M604110.1,Csa3M743950.1,Csa3M852590.1,Csa3M872740.1,Csa3M874320.1,Csa4M001970.1,Csa5M593440.1,Csa6M363020.1,Csa7M061710.1,Csa7M067430.1	1.64188	0.0224952	0.281341
GO:0009708	benzyl isoquinoline alkaloid biosynthetic process	biological_process	7	2	0.0740741	143	27	16586	Csa3M852590.1,Csa5M593440.1	8.59156	0.022504	0.281341
GO:0035832	berbamunine metabolic process	biological_process	7	2	0.0740741	143	27	16586	Csa3M852590.1,Csa5M593440.1	8.59156	0.022504	0.281341
GO:0051792	medium-chain fatty acid biosynthetic process	biological_process	10	2	0.0740741	143	27	16586	Csa3M852590.1,Csa5M593440.1	8.59156	0.022504	0.281341
GO:0006085	acetyl-CoA biosynthetic process	biological_process	7	2	0.0740741	143	27	16586	Csa3M178550.1,Csa3M604110.1	8.59156	0.022504	0.281341
GO:0046445	benzyl isoquinoline alkaloid metabolic process	biological_process	6	2	0.0740741	143	27	16586	Csa3M852590.1,Csa5M593440.1	8.59156	0.022504	0.281341
GO:0042758	long-chain fatty acid catabolic process	biological_process	10	2	0.0740741	143	27	16586	Csa3M852590.1,Csa5M593440.1	8.59156	0.022504	0.281341
GO:0035833	berbamunine biosynthetic process	biological_process	8	2	0.0740741	143	27	16586	Csa3M852590.1,Csa5M593440.1	8.59156	0.022504	0.281341
GO:0010015	root morphogenesis	biological_process	7	12	0.444444	4171	27	16586	Csa3M178520.1,Csa3M178550.1,Csa3M604110.1,Csa3M826660.1,Csa3M852590.1,Csa4M001970.1,Csa5M593440.1,Csa5M602730.1,Csa6M363020.1,Csa6M507520.1,Csa7M061710.1,Csa7M067430.1	1.76734	0.022529	0.281341
GO:0019595	non-phosphorylated glucose catabolic process	biological_process	9	1	0.037037	14	27	16586	Csa3M874320.1	43.8783	0.0225595	0.281341
GO:0009270	response to humidity	biological_process	5	1	0.037037	14	27	16586	Csa7M043050.1	43.8783	0.0225595	0.281341
GO:0046430	non-phosphorylated glucose metabolic process	biological_process	8	1	0.037037	14	27	16586	Csa3M874320.1	43.8783	0.0225595	0.281341
GO:0046467	membrane lipid biosynthetic process	biological_process	6	7	0.259259	1810	27	16586	Csa3M178550.1,Csa3M604110.1,Csa3M852590.1,Csa4M001970.1,Csa5M593440.1,Csa6M363020.1,Csa7M067430.1	2.37573	0.0227321	0.281341
GO:0006705	mineralocorticoid biosynthetic process	biological_process	7	2	0.0740741	144	27	16586	Csa3M852590.1,Csa5M593440.1	8.53189	0.0227983	0.281341
GO:0008212	mineralocorticoid metabolic process	biological_process	6	2	0.0740741	144	27	16586	Csa3M852590.1,Csa5M593440.1	8.53189	0.0227983	0.281341
GO:0033037	polysaccharide localization	biological_process	3	7	0.259259	1814	27	16586	Csa2M352420.1,Csa3M178550.1,Csa3M446120.1,Csa3M604110.1,Csa3M852590.1,Csa5M593440.1,Csa7M067430.1	2.37049	0.0229836	0.281341
GO:0032370	positive regulation of lipid transport	biological_process	7	3	0.111111	379	27	16586	Csa3M446120.1,Csa5M593440.1,Csa6M363020.1	4.8625	0.0230697	0.281341
GO:0016122	xanthophyll metabolic process	biological_process	9	2	0.0740741	145	27	16586	Csa3M852590.1,Csa5M593440.1	8.47305	0.0230942	0.281341
GO:1901419	regulation of response to alcohol	biological_process	5	6	0.222222	1407	27	16586	Csa3M178550.1,Csa3M604110.1,Csa4M001970.1,Csa5M593440.1,Csa6M363020.1,Csa7M067430.1	2.6196	0.0231744	0.281341
GO:1901606	alpha-amino acid catabolic process	biological_process	9	6	0.222222	1411	27	16586	Csa3M178550.1,Csa3M604110.1,Csa3M826660.1,Csa3M852590.1,Csa3M874320.1,Csa5M593440.1	2.61217	0.0234674	0.281341
GO:0042573	retinoic acid metabolic process	biological_process	9	3	0.111111	382	27	16586	Csa3M852590.1,Csa3M874320.1,Csa5M593440.1	4.82432	0.0235474	0.281341
GO:0002813	regulation of biosynthetic process of antibacterial peptides active against Gram-negative bacteria	biological_process	10	1	0.037037	15	27	16586	Csa6M363020.1	40.9531	0.024152	0.281341
GO:0061057	peptidoglycan recognition protein signaling pathway	biological_process	6	1	0.037037	15	27	16586	Csa6M363020.1	40.9531	0.024152	0.281341
GO:0002812	biosynthetic process of antibacterial peptides active against Gram-negative bacteria	biological_process	9	1	0.037037	15	27	16586	Csa6M363020.1	40.9531	0.024152	0.281341
GO:2001293	malonyl-CoA metabolic process	biological_process	11	1	0.037037	15	27	16586	Csa3M178520.1	40.9531	0.024152	0.281341
GO:0006964	positive regulation of biosynthetic process of antibacterial peptides active against Gram-negative bacteria	biological_process	11	1	0.037037	15	27	16586	Csa6M363020.1	40.9531	0.024152	0.281341
GO:0009072	aromatic amino acid family metabolic process	biological_process	8	8	0.296296	2271	27	16586	Csa3M178550.1,Csa3M604110.1,Csa3M826660.1,Csa3M852590.1,Csa3M874320.1,Csa4M001970.1,Csa5M593440.1,Csa5M602730.1	2.16397	0.0243038	0.281341
GO:0010893	positive regulation of steroid biosynthetic process	biological_process	8	3	0.111111	387	27	16586	Csa3M446120.1,Csa3M852590.1,Csa5M593440.1	4.76199	0.0243556	0.281341
GO:0009415	response to water stimulus	biological_process	4	13	0.481481	4747	27	16586	Csa1M589140.1,Csa2M004720.1,Csa3M150000.1,Csa3M178550.1,Csa3M446120.1,Csa3M604110.1,Csa3M852590.1,Csa4M001970.1,Csa5M593440.1,Csa6M507520.1,Csa7M043050.1,Csa7M061710.1,Csa7M067430.1	1.68229	0.0245737	0.281341
GO:0071222	cellular response to lipopolysaccharide	biological_process	7	5	0.185185	1043	27	16586	Csa3M446120.1,Csa3M852590.1,Csa5M593440.1,Csa6M363020.1,Csa7M067430.1	2.94485	0.0247169	0.281341
GO:0032101	regulation of response to external stimulus	biological_process	4	7	0.259259	1842	27	16586	Csa3M178520.1,Csa3M178550.1,Csa3M604110.1,Csa3M852590.1,Csa5M593440.1,Csa6M363020.1,Csa7M067430.1	2.33446	0.0247996	0.281341
GO:0009753	response to jasmonic acid stimulus	biological_process	5	12	0.444444	4225	27	16586	Csa1M348440.1,Csa1M589140.1,Csa2M352420.1,Csa3M178550.1,Csa3M446120.1,Csa3M604110.1,Csa3M743950.1,Csa3M852590.1,Csa3M872740.1,Csa4M001970.1,Csa5M593440.1,Csa7M067430.1	1.74475	0.024853	0.281341
GO:0008205	ecdysone metabolic process	biological_process	7	2	0.0740741	151	27	16586	Csa3M852590.1,Csa5M593440.1	8.13637	0.024903	0.281341
GO:0007623	circadian rhythm	biological_process	2	8	0.296296	2286	27	16586	Csa1M589140.1,Csa3M178550.1,Csa3M446120.1,Csa3M604110.1,Csa4M001970.1,Csa5M602220.1,Csa6M363020.1,Csa7M067430.1	2.14977	0.0251967	0.281341
GO:0009625	response to insect	biological_process	4	6	0.222222	1435	27	16586	Csa1M589140.1,Csa3M852590.1,Csa4M001970.1,Csa5M593440.1,Csa6M507520.1,Csa7M067430.1	2.56849	0.0252798	0.281341
GO:0051707	response to other organism	biological_process	3	18	0.666667	7651	27	16586	Csa1M348440.1,Csa1M589140.1,Csa2M352420.1,Csa3M150000.1,Csa3M178550.1,Csa3M446120.1,Csa3M604110.1,Csa3M743950.1,Csa3M852590.1,Csa3M872740.1,Csa3M874320.1,Csa4M001970.1,Csa5M593440.1,Csa6M363020.1,Csa6M507520.1,Csa7M061710.1,Csa7M067430.1,Csa7M312930.1	1.44521	0.0254631	0.281341
GO:0010205	photoinhibition	biological_process	8	2	0.0740741	153	27	16586	Csa3M178550.1,Csa3M604110.1	8.03002	0.0255186	0.281341
GO:0043155	negative regulation of photosynthesis, light reaction	biological_process	7	2	0.0740741	153	27	16586	Csa3M178550.1,Csa3M604110.1	8.03002	0.0255186	0.281341
GO:0042373	vitamin K metabolic process	biological_process	6	2	0.0740741	153	27	16586	Csa3M852590.1,Csa5M593440.1	8.03002	0.0255186	0.281341
GO:1901137	carbohydrate derivative biosynthetic process	biological_process	4	15	0.555556	5877	27	16586	Csa2M352420.1,Csa2M379980.1,Csa3M178520.1,Csa3M178550.1,Csa3M446120.1,Csa3M604110.1,Csa3M852590.1,Csa3M874320.1,Csa4M001970.1,Csa5M593440.1,Csa5M602730.1,Csa6M363020.1,Csa6M507520.1,Csa7M061710.1,Csa7M067430.1	1.56788	0.0256156	0.281341
GO:2000393	negative regulation of lamellipodium morphogenesis	biological_process	9	1	0.037037	16	27	16586	Csa6M363020.1	38.3935	0.025742	0.281341
GO:0090472	dibasic protein processing	biological_process	7	1	0.037037	16	27	16586	Csa3M178520.1	38.3935	0.025742	0.281341
GO:1900025	negative regulation of substrate adhesion-dependent cell spreading	biological_process	9	1	0.037037	16	27	16586	Csa6M363020.1	38.3935	0.025742	0.281341
GO:0090474	arg-arg specific dibasic protein processing	biological_process	8	1	0.037037	16	27	16586	Csa3M178520.1	38.3935	0.025742	0.281341
GO:0090475	lys-lys specific dibasic protein processing	biological_process	8	1	0.037037	16	27	16586	Csa3M178520.1	38.3935	0.025742	0.281341
GO:0090473	lys-arg specific dibasic protein processing	biological_process	8	1	0.037037	16	27	16586	Csa3M178520.1	38.3935	0.025742	0.281341
GO:0031668	cellular response to extracellular stimulus	biological_process	4	13	0.481481	4776	27	16586	Csa2M379980.1,Csa3M178520.1,Csa3M178550.1,Csa3M446120.1,Csa3M604110.1,Csa3M852590.1,Csa3M874320.1,Csa4M001970.1,Csa5M593440.1,Csa6M363020.1,Csa6M517220.1,Csa7M061710.1,Csa7M067430.1	1.67208	0.0258226	0.281341
GO:0080134	regulation of response to stress	biological_process	4	15	0.555556	5886	27	16586	Csa1M589140.1,Csa2M352420.1,Csa3M178520.1,Csa3M178550.1,Csa3M446120.1,Csa3M604110.1,Csa3M743950.1,Csa3M852590.1,Csa3M872740.1,Csa3M874320.1,Csa4M001970.1,Csa5M593440.1,Csa6M363020.1,Csa7M061710.1,Csa7M067430.1	1.56548	0.0259822	0.281341
GO:0044242	cellular lipid catabolic process	biological_process	5	10	0.37037	3244	27	16586	Csa3M178550.1,Csa3M446120.1,Csa3M604110.1,Csa3M852590.1,Csa3M874320.1,Csa4M001970.1,Csa5M593440.1,Csa5M602730.1,Csa6M363020.1,Csa7M067430.1	1.89364	0.02625	0.281341
GO:0009651	response to salt stress	biological_process	4	15	0.555556	5901	27	16586	Csa1M589140.1,Csa3M178550.1,Csa3M446120.1,Csa3M604110.1,Csa3M743950.1,Csa3M872740.1,Csa3M874320.1,Csa4M001970.1,Csa5M593440.1,Csa5M602730.1,Csa6M363020.1,Csa6M507520.1,Csa7M061710.1,Csa7M067430.1,Csa7M312930.1	1.56151	0.0266024	0.281341
GO:0042594	response to starvation	biological_process	5	13	0.481481	4799	27	16586	Csa2M379980.1,Csa3M178520.1,Csa3M178550.1,Csa3M446120.1,Csa3M604110.1,Csa3M852590.1,Csa3M874320.1,Csa4M001970.1,Csa5M593440.1,Csa6M363020.1,Csa6M517220.1,Csa7M061710.1,Csa7M067430.1	1.66407	0.026848	0.281341
GO:0045940	positive regulation of steroid metabolic process	biological_process	7	3	0.111111	402	27	16586	Csa3M446120.1,Csa3M852590.1,Csa5M593440.1	4.5843	0.0268707	0.281341
GO:0071496	cellular response to external stimulus	biological_process	3	13	0.481481	4800	27	16586	Csa2M379980.1,Csa3M178520.1,Csa3M178550.1,Csa3M446120.1,Csa3M604110.1,Csa3M852590.1,Csa3M874320.1,Csa4M001970.1,Csa5M593440.1,Csa6M363020.1,Csa6M517220.1,Csa7M061710.1,Csa7M067430.1	1.66372	0.0268933	0.281341
GO:0044281	small molecule metabolic process	biological_process	3	23	0.851852	11048	27	16586	Csa1M348440.1,Csa1M589140.1,Csa2M379980.1,Csa3M150000.1,Csa3M178520.1,Csa3M178550.1,Csa3M446120.1,Csa3M604110.1,Csa3M743950.1,Csa3M826660.1,Csa3M852590.1,Csa3M872740.1,Csa3M874320.1,Csa4M001970.1,Csa5M593440.1,Csa5M602730.1,Csa6M363020.1,Csa6M507520.1,Csa6M517220.1,Csa7M043050.1,Csa7M061710.1,Csa7M067430.1,Csa7M312930.1	1.27886	0.0270756	0.281341
GO:0010224	response to UV-B	biological_process	6	7	0.259259	1876	27	16586	Csa1M589140.1,Csa3M743950.1,Csa3M852590.1,Csa3M872740.1,Csa4M001970.1,Csa5M593440.1,Csa7M067430.1	2.29215	0.0271387	0.281341
GO:0009699	phenylpropanoid biosynthetic process	biological_process	5	10	0.37037	3262	27	16586	Csa1M348440.1,Csa1M589140.1,Csa3M446120.1,Csa3M743950.1,Csa3M852590.1,Csa3M872740.1,Csa3M874320.1,Csa5M593440.1,Csa6M507520.1,Csa7M067430.1	1.88319	0.0272089	0.281341
GO:0019404	galactitol catabolic process	biological_process	9	1	0.037037	17	27	16586	Csa3M874320.1	36.1351	0.0273295	0.281341
GO:0061299	retina vasculature morphogenesis in camera-type eye	biological_process	11	1	0.037037	17	27	16586	Csa2M379980.1	36.1351	0.0273295	0.281341
GO:0001977	renal system process involved in regulation of blood volume	biological_process	9	2	0.0740741	159	27	16586	Csa3M852590.1,Csa5M593440.1	7.727	0.0274025	0.281341
GO:0043455	regulation of secondary metabolic process	biological_process	4	9	0.333333	2787	27	16586	Csa1M589140.1,Csa3M446120.1,Csa3M743950.1,Csa3M852590.1,Csa3M872740.1,Csa3M874320.1,Csa4M001970.1,Csa5M593440.1,Csa7M067430.1	1.98373	0.0275732	0.281341
GO:0080003	thalianol metabolic process	biological_process	9	2	0.0740741	160	27	16586	Csa3M852590.1,Csa5M593440.1	7.6787	0.0277218	0.281341
GO:0010683	tricyclic triterpenoid metabolic process	biological_process	8	2	0.0740741	160	27	16586	Csa3M852590.1,Csa5M593440.1	7.6787	0.0277218	0.281341
GO:0048527	lateral root development	biological_process	8	8	0.296296	2334	27	16586	Csa3M178520.1,Csa3M178550.1,Csa3M852590.1,Csa4M001970.1,Csa5M593440.1,Csa6M363020.1,Csa7M061710.1,Csa7M067430.1	2.10556	0.0282142	0.281341
GO:0033075	isoquinoline alkaloid biosynthetic process	biological_process	6	2	0.0740741	162	27	16586	Csa3M852590.1,Csa5M593440.1	7.5839	0.0283651	0.281341
GO:0019218	regulation of steroid metabolic process	biological_process	6	4	0.148148	725	27	16586	Csa3M446120.1,Csa3M852590.1,Csa5M593440.1,Csa6M363020.1	3.38922	0.0285534	0.281341
GO:0000041	transition metal ion transport	biological_process	8	9	0.333333	2804	27	16586	Csa1M589140.1,Csa2M379980.1,Csa3M178550.1,Csa3M446120.1,Csa3M604110.1,Csa3M874320.1,Csa5M593440.1,Csa7M061710.1,Csa7M067430.1	1.97171	0.0285866	0.281341
GO:0071356	cellular response to tumor necrosis factor	biological_process	7	3	0.111111	413	27	16586	Csa3M446120.1,Csa5M593440.1,Csa6M363020.1	4.4622	0.0288014	0.281341
GO:0034079	butanediol biosynthetic process	biological_process	7	1	0.037037	18	27	16586	Csa3M874320.1	34.1276	0.0289145	0.281341
GO:0046187	acetaldehyde catabolic process	biological_process	5	1	0.037037	18	27	16586	Csa3M874320.1	34.1276	0.0289145	0.281341
GO:0006700	C21-steroid hormone biosynthetic process	biological_process	7	2	0.0740741	164	27	16586	Csa3M852590.1,Csa5M593440.1	7.49142	0.0290144	0.281341
GO:0035210	prepupal development	biological_process	6	2	0.0740741	165	27	16586	Csa3M852590.1,Csa5M593440.1	7.44602	0.0293413	0.281341
GO:0035209	pupal development	biological_process	6	2	0.0740741	165	27	16586	Csa3M852590.1,Csa5M593440.1	7.44602	0.0293413	0.281341
GO:0009962	regulation of flavonoid biosynthetic process	biological_process	7	8	0.296296	2352	27	16586	Csa1M589140.1,Csa3M446120.1,Csa3M743950.1,Csa3M852590.1,Csa3M872740.1,Csa3M874320.1,Csa5M593440.1,Csa7M067430.1	2.08944	0.0294101	0.281341
GO:0009788	negative regulation of abscisic acid mediated signaling pathway	biological_process	10	5	0.185185	1096	27	16586	Csa3M178550.1,Csa3M604110.1,Csa4M001970.1,Csa6M363020.1,Csa7M067430.1	2.80245	0.0298538	0.281341
GO:0009733	response to auxin stimulus	biological_process	5	11	0.407407	3812	27	16586	Csa1M589140.1,Csa3M178520.1,Csa3M178550.1,Csa3M446120.1,Csa3M604110.1,Csa3M852590.1,Csa4M001970.1,Csa5M593440.1,Csa5M602730.1,Csa6M363020.1,Csa7M067430.1	1.77263	0.0299022	0.281341
GO:0061392	regulation of transcription from RNA polymerase II promoter in response to osmotic stress	biological_process	12	2	0.0740741	167	27	16586	Csa3M178550.1,Csa3M604110.1	7.35684	0.0299995	0.281341
GO:0043086	negative regulation of catalytic activity	biological_process	5	9	0.333333	2827	27	16586	Csa3M178520.1,Csa3M178550.1,Csa3M604110.1,Csa3M743950.1,Csa3M872740.1,Csa5M593440.1,Csa6M363020.1,Csa6M507520.1,Csa7M067430.1	1.95567	0.0300008	0.281341
GO:1901420	negative regulation of response to alcohol	biological_process	6	5	0.185185	1099	27	16586	Csa3M178550.1,Csa3M604110.1,Csa4M001970.1,Csa6M363020.1,Csa7M067430.1	2.7948	0.0301636	0.281341
GO:0000188	inactivation of MAPK activity	biological_process	14	2	0.0740741	168	27	16586	Csa3M178550.1,Csa3M604110.1	7.31305	0.0303309	0.281341
GO:0042548	regulation of photosynthesis, light reaction	biological_process	6	2	0.0740741	168	27	16586	Csa3M178550.1,Csa3M604110.1	7.31305	0.0303309	0.281341
GO:0043067	regulation of programmed cell death	biological_process	5	15	0.555556	5988	27	16586	Csa1M589140.1,Csa2M352420.1,Csa3M178550.1,Csa3M446120.1,Csa3M604110.1,Csa3M743950.1,Csa3M852590.1,Csa3M872740.1,Csa3M874320.1,Csa4M001970.1,Csa5M593440.1,Csa6M363020.1,Csa7M061710.1,Csa7M067430.1,Csa7M312930.1	1.53882	0.030436	0.281341
GO:0019375	galactolipid biosynthetic process	biological_process	8	6	0.222222	1498	27	16586	Csa3M178550.1,Csa3M604110.1,Csa3M852590.1,Csa4M001970.1,Csa5M593440.1,Csa7M067430.1	2.46047	0.0304886	0.281341
GO:0051164	L-xylitol metabolic process	biological_process	8	1	0.037037	19	27	16586	Csa3M874320.1	32.3314	0.030497	0.281341
GO:0051160	L-xylitol catabolic process	biological_process	9	1	0.037037	19	27	16586	Csa3M874320.1	32.3314	0.030497	0.281341
GO:0010566	regulation of ketone biosynthetic process	biological_process	6	8	0.296296	2370	27	16586	Csa1M589140.1,Csa3M446120.1,Csa3M743950.1,Csa3M852590.1,Csa3M872740.1,Csa3M874320.1,Csa5M593440.1,Csa7M067430.1	2.07357	0.0306419	0.281341
GO:0042953	lipoprotein transport	biological_process	6	2	0.0740741	169	27	16586	Csa3M446120.1,Csa6M363020.1	7.26978	0.0306637	0.281341
GO:0010034	response to acetate	biological_process	4	2	0.0740741	170	27	16586	Csa3M852590.1,Csa5M593440.1	7.22702	0.030998	0.281341
GO:0071489	cellular response to red or far red light	biological_process	7	4	0.148148	744	27	16586	Csa1M589140.1,Csa3M178550.1,Csa3M604110.1,Csa4M001970.1	3.30267	0.0310134	0.281341
GO:0010017	red or far-red light signaling pathway	biological_process	8	4	0.148148	744	27	16586	Csa1M589140.1,Csa3M178550.1,Csa3M604110.1,Csa4M001970.1	3.30267	0.0310134	0.281341
GO:0010154	fruit development	biological_process	7	13	0.481481	4889	27	16586	Csa1M348440.1,Csa1M589140.1,Csa2M352420.1,Csa3M178520.1,Csa3M178550.1,Csa3M604110.1,Csa3M826660.1,Csa3M852590.1,Csa3M874320.1,Csa4M001970.1,Csa5M593440.1,Csa6M507520.1,Csa7M067430.1	1.63343	0.0311687	0.281341
GO:0034976	response to endoplasmic reticulum stress	biological_process	5	11	0.407407	3835	27	16586	Csa2M004720.1,Csa2M352420.1,Csa3M178550.1,Csa3M604110.1,Csa3M743950.1,Csa3M872740.1,Csa3M874320.1,Csa4M001970.1,Csa6M363020.1,Csa7M067430.1,Csa7M312930.1	1.762	0.0311729	0.281341
GO:0071219	cellular response to molecule of bacterial origin	biological_process	6	5	0.185185	1113	27	16586	Csa3M446120.1,Csa3M852590.1,Csa5M593440.1,Csa6M363020.1,Csa7M067430.1	2.75964	0.0316371	0.281341
GO:0003071	renal system process involved in regulation of systemic arterial blood pressure	biological_process	8	2	0.0740741	172	27	16586	Csa3M852590.1,Csa5M593440.1	7.14298	0.031671	0.281341
GO:0019373	epoxygenase P450 pathway	biological_process	11	2	0.0740741	172	27	16586	Csa3M852590.1,Csa5M593440.1	7.14298	0.031671	0.281341
GO:0010817	regulation of hormone levels	biological_process	3	13	0.481481	4906	27	16586	Csa1M348440.1,Csa3M178550.1,Csa3M446120.1,Csa3M604110.1,Csa3M826660.1,Csa3M852590.1,Csa3M874320.1,Csa5M593440.1,Csa5M602730.1,Csa6M363020.1,Csa6M507520.1,Csa7M061710.1,Csa7M067430.1	1.62777	0.032042	0.281341
GO:0080036	regulation of cytokinin mediated signaling pathway	biological_process	9	1	0.037037	20	27	16586	Csa7M067430.1	30.7148	0.0320771	0.281341
GO:0046186	acetaldehyde biosynthetic process	biological_process	5	1	0.037037	20	27	16586	Csa3M874320.1	30.7148	0.0320771	0.281341
GO:0034195	L-galactonate catabolic process	biological_process	11	1	0.037037	20	27	16586	Csa3M874320.1	30.7148	0.0320771	0.281341
GO:0046370	fructose biosynthetic process	biological_process	8	1	0.037037	20	27	16586	Csa3M874320.1	30.7148	0.0320771	0.281341
GO:0034193	L-galactonate metabolic process	biological_process	10	1	0.037037	20	27	16586	Csa3M874320.1	30.7148	0.0320771	0.281341
GO:0009607	response to biotic stimulus	biological_process	2	18	0.666667	7813	27	16586	Csa1M348440.1,Csa1M589140.1,Csa2M352420.1,Csa3M150000.1,Csa3M178550.1,Csa3M446120.1,Csa3M604110.1,Csa3M743950.1,Csa3M852590.1,Csa3M872740.1,Csa3M874320.1,Csa4M001970.1,Csa5M593440.1,Csa6M363020.1,Csa6M507520.1,Csa7M061710.1,Csa7M067430.1,Csa7M312930.1	1.41525	0.0321839	0.281341
GO:0001523	retinoid metabolic process	biological_process	8	3	0.111111	433	27	16586	Csa3M852590.1,Csa3M874320.1,Csa5M593440.1	4.25609	0.0324984	0.281341
GO:0031348	negative regulation of defense response	biological_process	6	10	0.37037	3355	27	16586	Csa3M178550.1,Csa3M446120.1,Csa3M604110.1,Csa3M743950.1,Csa3M852590.1,Csa3M872740.1,Csa4M001970.1,Csa5M593440.1,Csa6M363020.1,Csa7M067430.1	1.83099	0.0325866	0.281341
GO:0006520	cellular amino acid metabolic process	biological_process	7	14	0.518519	5474	27	16586	Csa3M178550.1,Csa3M604110.1,Csa3M826660.1,Csa3M852590.1,Csa3M874320.1,Csa4M001970.1,Csa5M593440.1,Csa5M602730.1,Csa6M363020.1,Csa6M507520.1,Csa6M517220.1,Csa7M043050.1,Csa7M061710.1,Csa7M067430.1	1.57109	0.0329258	0.281341
GO:0046889	positive regulation of lipid biosynthetic process	biological_process	7	4	0.148148	760	27	16586	Csa3M446120.1,Csa3M852590.1,Csa5M593440.1,Csa6M363020.1	3.23314	0.0331812	0.281341
GO:0019374	galactolipid metabolic process	biological_process	7	6	0.222222	1528	27	16586	Csa3M178550.1,Csa3M604110.1,Csa3M852590.1,Csa4M001970.1,Csa5M593440.1,Csa7M067430.1	2.41216	0.0332064	0.281341
GO:0048528	post-embryonic root development	biological_process	7	8	0.296296	2406	27	16586	Csa3M178520.1,Csa3M178550.1,Csa3M852590.1,Csa4M001970.1,Csa5M593440.1,Csa6M363020.1,Csa7M061710.1,Csa7M067430.1	2.04255	0.0332154	0.281341
GO:0003091	renal water homeostasis	biological_process	7	2	0.0740741	177	27	16586	Csa3M852590.1,Csa5M593440.1	6.9412	0.0333789	0.281341
GO:0070989	oxidative demethylation	biological_process	4	2	0.0740741	177	27	16586	Csa3M852590.1,Csa5M593440.1	6.9412	0.0333789	0.281341
GO:0019757	glycosinolate metabolic process	biological_process	5	8	0.296296	2411	27	16586	Csa3M178520.1,Csa3M446120.1,Csa3M852590.1,Csa5M593440.1,Csa5M602730.1,Csa6M507520.1,Csa7M061710.1,Csa7M067430.1	2.03831	0.0335846	0.281341
GO:0016143	S-glycoside metabolic process	biological_process	4	8	0.296296	2411	27	16586	Csa3M178520.1,Csa3M446120.1,Csa3M852590.1,Csa5M593440.1,Csa5M602730.1,Csa6M507520.1,Csa7M061710.1,Csa7M067430.1	2.03831	0.0335846	0.281341
GO:0019760	glucosinolate metabolic process	biological_process	6	8	0.296296	2411	27	16586	Csa3M178520.1,Csa3M446120.1,Csa3M852590.1,Csa5M593440.1,Csa5M602730.1,Csa6M507520.1,Csa7M061710.1,Csa7M067430.1	2.03831	0.0335846	0.281341
GO:0019402	galactitol metabolic process	biological_process	8	1	0.037037	21	27	16586	Csa3M874320.1	29.2522	0.0336546	0.281341
GO:0019583	galactonate metabolic process	biological_process	9	1	0.037037	21	27	16586	Csa3M874320.1	29.2522	0.0336546	0.281341
GO:1900024	regulation of substrate adhesion-dependent cell spreading	biological_process	8	1	0.037037	21	27	16586	Csa6M363020.1	29.2522	0.0336546	0.281341
GO:0019584	galactonate catabolic process	biological_process	10	1	0.037037	21	27	16586	Csa3M874320.1	29.2522	0.0336546	0.281341
GO:0033859	furaldehyde metabolic process	biological_process	4	1	0.037037	21	27	16586	Csa3M874320.1	29.2522	0.0336546	0.281341
GO:1901605	alpha-amino acid metabolic process	biological_process	8	11	0.407407	3878	27	16586	Csa3M178550.1,Csa3M604110.1,Csa3M826660.1,Csa3M852590.1,Csa3M874320.1,Csa5M593440.1,Csa5M602730.1,Csa6M507520.1,Csa6M517220.1,Csa7M061710.1,Csa7M067430.1	1.74246	0.0336571	0.281341
GO:1900140	regulation of seedling development	biological_process	6	6	0.222222	1534	27	16586	Csa1M589140.1,Csa2M352420.1,Csa3M178550.1,Csa3M604110.1,Csa4M001970.1,Csa7M067430.1	2.40272	0.0337688	0.281341
GO:0019098	reproductive behavior	biological_process	3	5	0.185185	1133	27	16586	Csa3M446120.1,Csa3M852590.1,Csa3M874320.1,Csa5M593440.1,Csa6M363020.1	2.71093	0.0338214	0.281341
GO:0071732	cellular response to nitric oxide	biological_process	7	3	0.111111	440	27	16586	Csa1M589140.1,Csa3M852590.1,Csa5M593440.1	4.18838	0.0338491	0.281341
GO:0043900	regulation of multi-organism process	biological_process	3	10	0.37037	3377	27	16586	Csa1M589140.1,Csa3M178550.1,Csa3M446120.1,Csa3M604110.1,Csa3M743950.1,Csa3M852590.1,Csa3M872740.1,Csa5M593440.1,Csa6M363020.1,Csa7M067430.1	1.81906	0.0339662	0.281341
GO:0042738	exogenous drug catabolic process	biological_process	5	2	0.0740741	179	27	16586	Csa3M852590.1,Csa5M593440.1	6.86365	0.034072	0.281341
GO:0022416	chaeta development	biological_process	7	3	0.111111	442	27	16586	Csa2M352420.1,Csa5M593440.1,Csa6M363020.1	4.16943	0.0342404	0.281341
GO:0034097	response to cytokine stimulus	biological_process	4	8	0.296296	2422	27	16586	Csa3M178550.1,Csa3M446120.1,Csa3M604110.1,Csa3M852590.1,Csa5M593440.1,Csa6M363020.1,Csa7M067430.1,Csa7M312930.1	2.02905	0.0344071	0.281341
GO:0070365	hepatocyte differentiation	biological_process	7	2	0.0740741	180	27	16586	Csa3M852590.1,Csa5M593440.1	6.82551	0.0344208	0.281341
GO:0042737	drug catabolic process	biological_process	4	2	0.0740741	180	27	16586	Csa3M852590.1,Csa5M593440.1	6.82551	0.0344208	0.281341
GO:0045446	endothelial cell differentiation	biological_process	6	2	0.0740741	181	27	16586	Csa2M004720.1,Csa3M446120.1	6.7878	0.0347709	0.281341
GO:0006691	leukotriene metabolic process	biological_process	10	2	0.0740741	181	27	16586	Csa3M852590.1,Csa5M593440.1	6.7878	0.0347709	0.281341
GO:0072330	monocarboxylic acid biosynthetic process	biological_process	8	14	0.518519	5514	27	16586	Csa1M348440.1,Csa1M589140.1,Csa3M178520.1,Csa3M178550.1,Csa3M446120.1,Csa3M604110.1,Csa3M743950.1,Csa3M826660.1,Csa3M852590.1,Csa3M872740.1,Csa4M001970.1,Csa5M593440.1,Csa7M061710.1,Csa7M067430.1	1.55969	0.0350169	0.281341
GO:0030193	regulation of blood coagulation	biological_process	6	3	0.111111	446	27	16586	Csa3M178520.1,Csa3M852590.1,Csa5M593440.1	4.13204	0.0350302	0.281341
GO:0071731	response to nitric oxide	biological_process	5	3	0.111111	446	27	16586	Csa1M589140.1,Csa3M852590.1,Csa5M593440.1	4.13204	0.0350302	0.281341
GO:1900046	regulation of hemostasis	biological_process	5	3	0.111111	446	27	16586	Csa3M178520.1,Csa3M852590.1,Csa5M593440.1	4.13204	0.0350302	0.281341
GO:0042360	vitamin E metabolic process	biological_process	6	2	0.0740741	182	27	16586	Csa3M852590.1,Csa5M593440.1	6.75051	0.0351224	0.281341
GO:0051157	arabitol catabolic process	biological_process	9	1	0.037037	22	27	16586	Csa3M874320.1	27.9226	0.0352297	0.281341
GO:2000392	regulation of lamellipodium morphogenesis	biological_process	8	1	0.037037	22	27	16586	Csa6M363020.1	27.9226	0.0352297	0.281341
GO:2000169	regulation of peptidyl-cysteine S-nitrosylation	biological_process	10	1	0.037037	22	27	16586	Csa3M874320.1	27.9226	0.0352297	0.281341
GO:0046294	formaldehyde catabolic process	biological_process	5	1	0.037037	22	27	16586	Csa3M874320.1	27.9226	0.0352297	0.281341
GO:0050818	regulation of coagulation	biological_process	4	3	0.111111	448	27	16586	Csa3M178520.1,Csa3M852590.1,Csa5M593440.1	4.11359	0.0354287	0.281341
GO:0090031	positive regulation of steroid hormone biosynthetic process	biological_process	9	2	0.0740741	183	27	16586	Csa3M852590.1,Csa5M593440.1	6.71362	0.0354754	0.281341
GO:0009717	isoflavonoid biosynthetic process	biological_process	6	2	0.0740741	183	27	16586	Csa3M852590.1,Csa5M593440.1	6.71362	0.0354754	0.281341
GO:0046287	isoflavonoid metabolic process	biological_process	5	2	0.0740741	183	27	16586	Csa3M852590.1,Csa5M593440.1	6.71362	0.0354754	0.281341
GO:0030177	positive regulation of Wnt receptor signaling pathway	biological_process	8	3	0.111111	449	27	16586	Csa3M178550.1,Csa3M604110.1,Csa6M363020.1	4.10443	0.0356288	0.281341
GO:0009108	coenzyme biosynthetic process	biological_process	5	5	0.185185	1152	27	16586	Csa3M178520.1,Csa3M178550.1,Csa3M604110.1,Csa3M852590.1,Csa5M593440.1	2.66622	0.0359837	0.282577
GO:0033993	response to lipid	biological_process	4	16	0.592593	6683	27	16586	Csa1M348440.1,Csa1M589140.1,Csa2M004720.1,Csa3M150000.1,Csa3M178550.1,Csa3M446120.1,Csa3M604110.1,Csa3M826660.1,Csa3M852590.1,Csa3M874320.1,Csa4M001970.1,Csa5M593440.1,Csa6M363020.1,Csa6M507520.1,Csa7M043050.1,Csa7M067430.1	1.47071	0.0360287	0.282577
GO:0065007	biological regulation	biological_process	1	26	0.962963	13665	27	16586	Csa1M348440.1,Csa1M589140.1,Csa2M004720.1,Csa2M352420.1,Csa2M379980.1,Csa3M150000.1,Csa3M178520.1,Csa3M178550.1,Csa3M446120.1,Csa3M604110.1,Csa3M743950.1,Csa3M826660.1,Csa3M852590.1,Csa3M872740.1,Csa3M874320.1,Csa4M001970.1,Csa4M354130.1,Csa5M593440.1,Csa5M602220.1,Csa5M602730.1,Csa6M363020.1,Csa6M507520.1,Csa7M043050.1,Csa7M061710.1,Csa7M067430.1,Csa7M312930.1	1.1688	0.036129	0.282577
GO:0071305	cellular response to vitamin D	biological_process	8	2	0.0740741	185	27	16586	Csa3M852590.1,Csa5M593440.1	6.64104	0.0361855	0.282577
GO:0065008	regulation of biological quality	biological_process	2	20	0.740741	9175	27	16586	Csa1M348440.1,Csa2M379980.1,Csa3M178520.1,Csa3M178550.1,Csa3M446120.1,Csa3M604110.1,Csa3M743950.1,Csa3M826660.1,Csa3M852590.1,Csa3M872740.1,Csa3M874320.1,Csa4M001970.1,Csa4M354130.1,Csa5M593440.1,Csa5M602730.1,Csa6M363020.1,Csa6M507520.1,Csa7M043050.1,Csa7M061710.1,Csa7M067430.1	1.33907	0.0362251	0.282577
GO:1901566	organonitrogen compound biosynthetic process	biological_process	4	16	0.592593	6689	27	16586	Csa1M589140.1,Csa3M178520.1,Csa3M178550.1,Csa3M446120.1,Csa3M604110.1,Csa3M826660.1,Csa3M852590.1,Csa4M001970.1,Csa5M593440.1,Csa5M602730.1,Csa6M363020.1,Csa6M507520.1,Csa6M517220.1,Csa7M043050.1,Csa7M061710.1,Csa7M067430.1	1.46939	0.0363399	0.282577
GO:0044765	single-organism transport	biological_process	4	23	0.851852	11254	27	16586	Csa1M348440.1,Csa1M589140.1,Csa2M352420.1,Csa2M379980.1,Csa3M178550.1,Csa3M446120.1,Csa3M604110.1,Csa3M743950.1,Csa3M826660.1,Csa3M852590.1,Csa3M872740.1,Csa3M874320.1,Csa4M001970.1,Csa4M354130.1,Csa5M593440.1,Csa5M602730.1,Csa6M363020.1,Csa6M507520.1,Csa6M517220.1,Csa7M043050.1,Csa7M061710.1,Csa7M067430.1,Csa7M312930.1	1.25545	0.0363784	0.282577
GO:0045750	positive regulation of S phase of mitotic cell cycle	biological_process	10	2	0.0740741	186	27	16586	Csa3M852590.1,Csa5M593440.1	6.60534	0.0365426	0.282577
GO:0006529	asparagine biosynthetic process	biological_process	10	1	0.037037	23	27	16586	Csa6M517220.1	26.7085	0.0368023	0.282577
GO:0032341	aldosterone metabolic process	biological_process	7	1	0.037037	23	27	16586	Csa5M593440.1	26.7085	0.0368023	0.282577
GO:0032342	aldosterone biosynthetic process	biological_process	8	1	0.037037	23	27	16586	Csa5M593440.1	26.7085	0.0368023	0.282577
GO:0005999	xylulose biosynthetic process	biological_process	8	1	0.037037	23	27	16586	Csa3M874320.1	26.7085	0.0368023	0.282577
GO:1900376	regulation of secondary metabolite biosynthetic process	biological_process	5	8	0.296296	2454	27	16586	Csa1M589140.1,Csa3M446120.1,Csa3M743950.1,Csa3M852590.1,Csa3M872740.1,Csa3M874320.1,Csa5M593440.1,Csa7M067430.1	2.0026	0.0368807	0.282577
GO:0008216	spermidine metabolic process	biological_process	8	2	0.0740741	189	27	16586	Csa3M852590.1,Csa5M593440.1	6.50049	0.0376223	0.286924
GO:0009740	gibberellic acid mediated signaling pathway	biological_process	9	6	0.222222	1575	27	16586	Csa1M589140.1,Csa3M826660.1,Csa3M852590.1,Csa4M001970.1,Csa5M593440.1,Csa7M067430.1	2.34018	0.0377828	0.287026
GO:0010941	regulation of cell death	biological_process	4	15	0.555556	6136	27	16586	Csa1M589140.1,Csa2M352420.1,Csa3M178550.1,Csa3M446120.1,Csa3M604110.1,Csa3M743950.1,Csa3M852590.1,Csa3M872740.1,Csa3M874320.1,Csa4M001970.1,Csa5M593440.1,Csa6M363020.1,Csa7M061710.1,Csa7M067430.1,Csa7M312930.1	1.5017	0.037949	0.287026
GO:0009266	response to temperature stimulus	biological_process	3	16	0.592593	6720	27	16586	Csa1M348440.1,Csa1M589140.1,Csa2M004720.1,Csa2M352420.1,Csa3M178550.1,Csa3M604110.1,Csa3M826660.1,Csa3M852590.1,Csa3M874320.1,Csa4M001970.1,Csa5M593440.1,Csa6M363020.1,Csa6M507520.1,Csa7M061710.1,Csa7M067430.1,Csa7M312930.1	1.46261	0.0379823	0.287026
GO:0071295	cellular response to vitamin	biological_process	7	2	0.0740741	190	27	16586	Csa3M852590.1,Csa5M593440.1	6.46628	0.0379849	0.287026
GO:0010634	positive regulation of epithelial cell migration	biological_process	9	2	0.0740741	190	27	16586	Csa3M178550.1,Csa3M604110.1	6.46628	0.0379849	0.287026
GO:0010310	regulation of hydrogen peroxide metabolic process	biological_process	6	8	0.296296	2472	27	16586	Csa3M150000.1,Csa3M446120.1,Csa3M743950.1,Csa3M852590.1,Csa3M872740.1,Csa3M874320.1,Csa5M593440.1,Csa7M067430.1	1.98801	0.0383258	0.287459
GO:0033076	isoquinoline alkaloid metabolic process	biological_process	5	2	0.0740741	191	27	16586	Csa3M852590.1,Csa5M593440.1	6.43242	0.0383489	0.287459
GO:1900028	negative regulation of ruffle assembly	biological_process	8	1	0.037037	24	27	16586	Csa6M363020.1	25.5957	0.0383725	0.287459
GO:0006117	acetaldehyde metabolic process	biological_process	4	1	0.037037	24	27	16586	Csa3M874320.1	25.5957	0.0383725	0.287459
GO:0032496	response to lipopolysaccharide	biological_process	6	6	0.222222	1584	27	16586	Csa3M446120.1,Csa3M852590.1,Csa3M874320.1,Csa5M593440.1,Csa6M363020.1,Csa7M067430.1	2.32688	0.0387043	0.287459
GO:0030325	adrenal gland development	biological_process	7	2	0.0740741	192	27	16586	Csa3M852590.1,Csa5M593440.1	6.39892	0.0387143	0.287459
GO:0042537	benzene-containing compound metabolic process	biological_process	4	10	0.37037	3450	27	16586	Csa3M150000.1,Csa3M446120.1,Csa3M743950.1,Csa3M852590.1,Csa3M872740.1,Csa3M874320.1,Csa4M001970.1,Csa5M593440.1,Csa6M507520.1,Csa7M067430.1	1.78057	0.0388524	0.287459
GO:0032350	regulation of hormone metabolic process	biological_process	5	3	0.111111	465	27	16586	Csa3M852590.1,Csa5M593440.1,Csa5M602730.1	3.9632	0.0389119	0.287459
GO:0019915	lipid storage	biological_process	4	7	0.259259	2022	27	16586	Csa1M348440.1,Csa3M178550.1,Csa3M446120.1,Csa3M604110.1,Csa4M001970.1,Csa6M363020.1,Csa7M067430.1	2.12664	0.0389555	0.287459
GO:0035634	response to stilbenoid	biological_process	6	2	0.0740741	193	27	16586	Csa3M852590.1,Csa5M593440.1	6.36576	0.039081	0.287459
GO:0042904	9-cis-retinoic acid biosynthetic process	biological_process	11	2	0.0740741	193	27	16586	Csa3M852590.1,Csa5M593440.1	6.36576	0.039081	0.287459
GO:0010112	regulation of systemic acquired resistance	biological_process	7	2	0.0740741	193	27	16586	Csa3M852590.1,Csa5M593440.1	6.36576	0.039081	0.287459
GO:0042905	9-cis-retinoic acid metabolic process	biological_process	10	2	0.0740741	193	27	16586	Csa3M852590.1,Csa5M593440.1	6.36576	0.039081	0.287459
GO:0071555	cell wall organization	biological_process	4	13	0.481481	5036	27	16586	Csa1M348440.1,Csa2M379980.1,Csa3M178550.1,Csa3M446120.1,Csa3M604110.1,Csa3M826660.1,Csa3M852590.1,Csa5M593440.1,Csa5M602730.1,Csa6M363020.1,Csa6M507520.1,Csa7M061710.1,Csa7M067430.1	1.58575	0.0393576	0.287771
GO:0045455	ecdysteroid metabolic process	biological_process	6	2	0.0740741	194	27	16586	Csa3M852590.1,Csa5M593440.1	6.33295	0.039449	0.287771
GO:0016036	cellular response to phosphate starvation	biological_process	7	6	0.222222	1592	27	16586	Csa3M178550.1,Csa3M604110.1,Csa3M852590.1,Csa4M001970.1,Csa5M593440.1,Csa7M067430.1	2.31519	0.0395358	0.287771
GO:0045787	positive regulation of cell cycle	biological_process	5	5	0.185185	1182	27	16586	Csa3M852590.1,Csa5M593440.1,Csa6M363020.1,Csa6M507520.1,Csa7M067430.1	2.59855	0.0395732	0.287771
GO:0006595	polyamine metabolic process	biological_process	7	4	0.148148	804	27	16586	Csa3M852590.1,Csa5M593440.1,Csa7M043050.1,Csa7M061710.1	3.0562	0.0396003	0.287771
GO:2000762	regulation of phenylpropanoid metabolic process	biological_process	5	8	0.296296	2488	27	16586	Csa1M589140.1,Csa3M446120.1,Csa3M743950.1,Csa3M852590.1,Csa3M872740.1,Csa3M874320.1,Csa5M593440.1,Csa7M067430.1	1.97523	0.0396432	0.287771
GO:0045083	negative regulation of interleukin-12 biosynthetic process	biological_process	9	1	0.037037	25	27	16586	Csa6M363020.1	24.5719	0.0399402	0.288716
GO:0042182	ketone catabolic process	biological_process	5	3	0.111111	470	27	16586	Csa3M852590.1,Csa3M874320.1,Csa5M593440.1	3.92104	0.039969	0.288716
GO:0006605	protein targeting	biological_process	7	16	0.592593	6760	27	16586	Csa1M589140.1,Csa2M352420.1,Csa2M379980.1,Csa3M178550.1,Csa3M446120.1,Csa3M604110.1,Csa3M743950.1,Csa3M852590.1,Csa3M872740.1,Csa3M874320.1,Csa4M001970.1,Csa5M593440.1,Csa6M363020.1,Csa7M061710.1,Csa7M067430.1,Csa7M312930.1	1.45396	0.0401873	0.28982
GO:0009247	glycolipid biosynthetic process	biological_process	7	6	0.222222	1605	27	16586	Csa3M178550.1,Csa3M604110.1,Csa3M852590.1,Csa4M001970.1,Csa5M593440.1,Csa7M067430.1	2.29643	0.040912	0.292019
GO:0018963	phthalate metabolic process	biological_process	8	2	0.0740741	198	27	16586	Csa3M852590.1,Csa5M593440.1	6.20501	0.0409346	0.292019
GO:0071554	cell wall organization or biogenesis	biological_process	3	15	0.555556	6189	27	16586	Csa1M348440.1,Csa2M379980.1,Csa3M178550.1,Csa3M446120.1,Csa3M604110.1,Csa3M826660.1,Csa3M852590.1,Csa3M874320.1,Csa4M001970.1,Csa5M593440.1,Csa5M602730.1,Csa6M363020.1,Csa6M507520.1,Csa7M061710.1,Csa7M067430.1	1.48884	0.040966	0.292019
GO:0006643	membrane lipid metabolic process	biological_process	5	7	0.259259	2047	27	16586	Csa3M178550.1,Csa3M604110.1,Csa3M852590.1,Csa4M001970.1,Csa5M593440.1,Csa6M363020.1,Csa7M067430.1	2.10067	0.0412821	0.292019
GO:0050896	response to stimulus	biological_process	1	26	0.962963	13749	27	16586	Csa1M348440.1,Csa1M589140.1,Csa2M004720.1,Csa2M352420.1,Csa2M379980.1,Csa3M150000.1,Csa3M178520.1,Csa3M178550.1,Csa3M446120.1,Csa3M604110.1,Csa3M743950.1,Csa3M826660.1,Csa3M852590.1,Csa3M872740.1,Csa3M874320.1,Csa4M001970.1,Csa5M593440.1,Csa5M602220.1,Csa5M602730.1,Csa6M363020.1,Csa6M507520.1,Csa6M517220.1,Csa7M043050.1,Csa7M061710.1,Csa7M067430.1,Csa7M312930.1	1.16166	0.0413753	0.292019
GO:0010286	heat acclimation	biological_process	5	5	0.185185	1197	27	16586	Csa3M826660.1,Csa3M852590.1,Csa3M874320.1,Csa4M001970.1,Csa5M593440.1	2.56598	0.0414493	0.292019
GO:0019527	pentitol catabolic process	biological_process	8	1	0.037037	26	27	16586	Csa3M874320.1	23.6268	0.0415054	0.292019
GO:1900115	extracellular regulation of signal transduction	biological_process	6	1	0.037037	26	27	16586	Csa3M874320.1	23.6268	0.0415054	0.292019
GO:0042756	drinking behavior	biological_process	4	1	0.037037	26	27	16586	Csa5M593440.1	23.6268	0.0415054	0.292019
GO:0060556	regulation of vitamin D biosynthetic process	biological_process	8	1	0.037037	26	27	16586	Csa6M363020.1	23.6268	0.0415054	0.292019
GO:1900116	extracellular negative regulation of signal transduction	biological_process	7	1	0.037037	26	27	16586	Csa3M874320.1	23.6268	0.0415054	0.292019
GO:0010957	negative regulation of vitamin D biosynthetic process	biological_process	9	1	0.037037	26	27	16586	Csa6M363020.1	23.6268	0.0415054	0.292019
GO:0019383	(+)-camphor catabolic process	biological_process	8	1	0.037037	26	27	16586	Csa3M874320.1	23.6268	0.0415054	0.292019
GO:0009822	alkaloid catabolic process	biological_process	5	2	0.0740741	200	27	16586	Csa3M852590.1,Csa5M593440.1	6.14296	0.0416854	0.292479
GO:0044262	cellular carbohydrate metabolic process	biological_process	4	14	0.518519	5632	27	16586	Csa1M348440.1,Csa2M379980.1,Csa3M178550.1,Csa3M446120.1,Csa3M604110.1,Csa3M852590.1,Csa3M874320.1,Csa4M001970.1,Csa4M354130.1,Csa5M593440.1,Csa6M363020.1,Csa6M507520.1,Csa7M061710.1,Csa7M067430.1	1.52701	0.0417884	0.292479
GO:0071345	cellular response to cytokine stimulus	biological_process	6	7	0.259259	2053	27	16586	Csa3M178550.1,Csa3M446120.1,Csa3M604110.1,Csa5M593440.1,Csa6M363020.1,Csa7M067430.1,Csa7M312930.1	2.09453	0.0418542	0.292479
GO:0048513	organ development	biological_process	5	21	0.777778	9950	27	16586	Csa1M348440.1,Csa1M589140.1,Csa2M352420.1,Csa2M379980.1,Csa3M178520.1,Csa3M178550.1,Csa3M446120.1,Csa3M604110.1,Csa3M743950.1,Csa3M826660.1,Csa3M852590.1,Csa3M872740.1,Csa3M874320.1,Csa4M001970.1,Csa5M593440.1,Csa5M602730.1,Csa6M363020.1,Csa6M507520.1,Csa7M061710.1,Csa7M067430.1,Csa7M312930.1	1.2965	0.0418796	0.292479
GO:0030324	lung development	biological_process	7	4	0.148148	819	27	16586	Csa3M178550.1,Csa3M446120.1,Csa3M852590.1,Csa5M593440.1	3.00023	0.0419431	0.292479
GO:0030323	respiratory tube development	biological_process	6	4	0.148148	821	27	16586	Csa3M178550.1,Csa3M446120.1,Csa3M852590.1,Csa5M593440.1	2.99292	0.0422615	0.293313
GO:0030148	sphingolipid biosynthetic process	biological_process	7	3	0.111111	481	27	16586	Csa3M178550.1,Csa3M604110.1,Csa6M363020.1	3.83137	0.0423465	0.293443
GO:0000165	MAPK cascade	biological_process	7	10	0.37037	3501	27	16586	Csa3M178550.1,Csa3M446120.1,Csa3M604110.1,Csa3M743950.1,Csa3M852590.1,Csa3M872740.1,Csa4M001970.1,Csa5M593440.1,Csa6M363020.1,Csa7M067430.1	1.75463	0.0425571	0.293443
GO:0009269	response to desiccation	biological_process	6	3	0.111111	482	27	16586	Csa1M589140.1,Csa6M507520.1,Csa7M061710.1	3.82342	0.0425662	0.293443
GO:0032369	negative regulation of lipid transport	biological_process	7	4	0.148148	823	27	16586	Csa3M446120.1,Csa5M593440.1,Csa6M363020.1,Csa7M067430.1	2.98564	0.0425812	0.293443
GO:0044238	primary metabolic process	biological_process	2	27	1	14759	27	16586	Csa1M348440.1,Csa1M589140.1,Csa2M004720.1,Csa2M352420.1,Csa2M379980.1,Csa3M150000.1,Csa3M178520.1,Csa3M178550.1,Csa3M446120.1,Csa3M604110.1,Csa3M743950.1,Csa3M826660.1,Csa3M852590.1,Csa3M872740.1,Csa3M874320.1,Csa4M001970.1,Csa4M354130.1,Csa5M593440.1,Csa5M602220.1,Csa5M602730.1,Csa6M363020.1,Csa6M507520.1,Csa6M517220.1,Csa7M043050.1,Csa7M061710.1,Csa7M067430.1,Csa7M312930.1	1.12379	0.0426946	0.293559
GO:0046701	insecticide catabolic process	biological_process	8	1	0.037037	27	27	16586	Csa5M593440.1	22.7517	0.0430681	0.295668
GO:0010243	response to organic nitrogen	biological_process	4	13	0.481481	5098	27	16586	Csa1M589140.1,Csa2M352420.1,Csa3M178550.1,Csa3M446120.1,Csa3M604110.1,Csa3M743950.1,Csa3M852590.1,Csa3M872740.1,Csa4M001970.1,Csa5M593440.1,Csa6M363020.1,Csa7M061710.1,Csa7M067430.1	1.56647	0.0432642	0.296554
GO:0006970	response to osmotic stress	biological_process	3	15	0.555556	6239	27	16586	Csa1M589140.1,Csa3M178550.1,Csa3M446120.1,Csa3M604110.1,Csa3M743950.1,Csa3M872740.1,Csa3M874320.1,Csa4M001970.1,Csa5M593440.1,Csa5M602730.1,Csa6M363020.1,Csa6M507520.1,Csa7M061710.1,Csa7M067430.1,Csa7M312930.1	1.47691	0.0439796	0.299791
GO:0033554	cellular response to stress	biological_process	4	20	0.740741	9320	27	16586	Csa1M589140.1,Csa2M004720.1,Csa2M352420.1,Csa2M379980.1,Csa3M178520.1,Csa3M178550.1,Csa3M446120.1,Csa3M604110.1,Csa3M743950.1,Csa3M852590.1,Csa3M872740.1,Csa3M874320.1,Csa4M001970.1,Csa5M593440.1,Csa6M363020.1,Csa6M507520.1,Csa6M517220.1,Csa7M061710.1,Csa7M067430.1,Csa7M312930.1	1.31823	0.0440073	0.299791
GO:0007165	signal transduction	biological_process	4	20	0.740741	9324	27	16586	Csa1M348440.1,Csa1M589140.1,Csa2M004720.1,Csa2M352420.1,Csa3M178550.1,Csa3M446120.1,Csa3M604110.1,Csa3M743950.1,Csa3M826660.1,Csa3M852590.1,Csa3M872740.1,Csa3M874320.1,Csa4M001970.1,Csa5M593440.1,Csa5M602730.1,Csa6M363020.1,Csa6M507520.1,Csa7M043050.1,Csa7M061710.1,Csa7M067430.1	1.31767	0.04424	0.300913
GO:1900125	regulation of hyaluronan biosynthetic process	biological_process	8	1	0.037037	28	27	16586	Csa6M363020.1	21.9392	0.0446285	0.301242
GO:0038027	apolipoprotein A-I-mediated signaling pathway	biological_process	6	1	0.037037	28	27	16586	Csa3M446120.1	21.9392	0.0446285	0.301242
GO:0015920	lipopolysaccharide transport	biological_process	6	1	0.037037	28	27	16586	Csa3M446120.1	21.9392	0.0446285	0.301242
GO:1900127	positive regulation of hyaluronan biosynthetic process	biological_process	9	1	0.037037	28	27	16586	Csa6M363020.1	21.9392	0.0446285	0.301242
GO:0032413	negative regulation of ion transmembrane transporter activity	biological_process	10	2	0.0740741	209	27	16586	Csa3M178550.1,Csa3M604110.1	5.87843	0.0451282	0.302955
GO:0033189	response to vitamin A	biological_process	7	2	0.0740741	209	27	16586	Csa3M852590.1,Csa5M593440.1	5.87843	0.0451282	0.302955
GO:0045907	positive regulation of vasoconstriction	biological_process	9	2	0.0740741	210	27	16586	Csa3M852590.1,Csa5M593440.1	5.85044	0.0455172	0.302955
GO:0051791	medium-chain fatty acid metabolic process	biological_process	9	2	0.0740741	211	27	16586	Csa3M852590.1,Csa5M593440.1	5.82271	0.0459074	0.303011
GO:0015937	coenzyme A biosynthetic process	biological_process	11	1	0.037037	29	27	16586	Csa3M178520.1	21.1826	0.0461863	0.303011
GO:0010476	gibberellin mediated signaling pathway	biological_process	8	6	0.222222	1653	27	16586	Csa1M589140.1,Csa3M826660.1,Csa3M852590.1,Csa4M001970.1,Csa5M593440.1,Csa7M067430.1	2.22975	0.0462638	0.303011
GO:0010632	regulation of epithelial cell migration	biological_process	8	2	0.0740741	212	27	16586	Csa3M178550.1,Csa3M604110.1	5.79525	0.0462988	0.303011
GO:0017143	insecticide metabolic process	biological_process	7	2	0.0740741	212	27	16586	Csa3M852590.1,Csa5M593440.1	5.79525	0.0462988	0.303011
GO:0072512	trivalent inorganic cation transport	biological_process	7	2	0.0740741	212	27	16586	Csa1M348440.1,Csa3M446120.1	5.79525	0.0462988	0.303011
GO:0071370	cellular response to gibberellin stimulus	biological_process	7	6	0.222222	1660	27	16586	Csa1M589140.1,Csa3M826660.1,Csa3M852590.1,Csa4M001970.1,Csa5M593440.1,Csa7M067430.1	2.22035	0.0470802	0.303011
GO:0048316	seed development	biological_process	8	12	0.444444	4613	27	16586	Csa1M348440.1,Csa2M352420.1,Csa3M178520.1,Csa3M178550.1,Csa3M604110.1,Csa3M826660.1,Csa3M852590.1,Csa3M874320.1,Csa4M001970.1,Csa5M593440.1,Csa6M507520.1,Csa7M067430.1	1.598	0.047404	0.303011
GO:0002783	antifungal peptide biosynthetic process	biological_process	8	1	0.037037	30	27	16586	Csa6M363020.1	20.4765	0.0477417	0.303011
GO:0019518	L-threonine catabolic process to glycine	biological_process	11	1	0.037037	30	27	16586	Csa3M874320.1	20.4765	0.0477417	0.303011
GO:0002781	antifungal peptide production	biological_process	7	1	0.037037	30	27	16586	Csa6M363020.1	20.4765	0.0477417	0.303011
GO:0031336	negative regulation of sulfur amino acid metabolic process	biological_process	10	1	0.037037	30	27	16586	Csa6M363020.1	20.4765	0.0477417	0.303011
GO:0060155	platelet dense granule organization	biological_process	6	1	0.037037	30	27	16586	Csa3M446120.1	20.4765	0.0477417	0.303011
GO:0061436	establishment of skin barrier	biological_process	8	1	0.037037	30	27	16586	Csa3M446120.1	20.4765	0.0477417	0.303011
GO:0051175	negative regulation of sulfur metabolic process	biological_process	6	1	0.037037	30	27	16586	Csa6M363020.1	20.4765	0.0477417	0.303011
GO:1900909	negative regulation of olefin metabolic process	biological_process	5	1	0.037037	30	27	16586	Csa6M363020.1	20.4765	0.0477417	0.303011
GO:0006115	ethanol biosynthetic process	biological_process	7	1	0.037037	30	27	16586	Csa3M874320.1	20.4765	0.0477417	0.303011
GO:0002810	regulation of antifungal peptide biosynthetic process	biological_process	9	1	0.037037	30	27	16586	Csa6M363020.1	20.4765	0.0477417	0.303011
GO:0043458	ethanol biosynthetic process involved in glucose fermentation to ethanol	biological_process	10	1	0.037037	30	27	16586	Csa3M874320.1	20.4765	0.0477417	0.303011
GO:1900912	negative regulation of olefin biosynthetic process	biological_process	6	1	0.037037	30	27	16586	Csa6M363020.1	20.4765	0.0477417	0.303011
GO:0006967	positive regulation of antifungal peptide biosynthetic process	biological_process	10	1	0.037037	30	27	16586	Csa6M363020.1	20.4765	0.0477417	0.303011
GO:0010366	negative regulation of ethylene biosynthetic process	biological_process	11	1	0.037037	30	27	16586	Csa6M363020.1	20.4765	0.0477417	0.303011
[truncated: 234 more rows]
